# Supplementary material for: An Empirical Investigation of Dance Addiction
Source: PLoS One. 2015 May 7;10(5):e0125988. doi: 10.1371/journal.pone.0125988 (PMC4423970; doi:10.1371/journal.pone.0125988)
Supplement: S1 Dataset — (CSV) [file pone.0125988.s002.csv]

DAI_class_membership	BSI_Somat	BSI_OCD	BSI_IntPSens	BSI_Depr	BSI_Anx	BSI_Hosti	BSI_Phob	BSI_Para	BSI_Psycho	BSI_GSI	BPD_sum	DAI_sum	F1_FitnessAv	F2_MoodEnhAv	F3_SocRelAv	F4_SocFrieAv	F5_TranceAv	F6_MastAv	F7_SelfCAv	F8_EscAv	Experience	Intensity	Testkep_diszkrepancia	Tests�ly_diszkrepancia	SCOFF_sum	SCOFF_categ	BMI	Key_EmocWB	Key_SocWB	Key_PsyWB	Key_SUM	Tancos_kategoria	Sorszam	Site_ID	Ido	IP_cim	Nem	Eletkor	Szul_ev	Isk_vegz	Tanul	Dolgozik	SES	Gyakr_Salsa	Gyakr_Bachata	Gyakr_Kizomba_Zouk	Gyakr_Reggaeton_afrRumba	Gyakr_Latin_Std	Aktiv_Salsa
1	9	13	8	13	13	16	6	12	10	107	8	12	2,25	2	2	2,666666667	3,5	2,333333333	2,666666667	3,75	8	4	1				21,73650525	12	10	22	44	3	1	667	05/24/2013 -	89.132.225.23	1	35	1978	5	1	2	2	2	2	0	0	2	3
1	10	10	9	18	13	19	9	12	9	114	2	12	3,5	3,666666667	1,6	2,333333333	1,5	1,666666667	1	1,25	11	3	-3	-9	1	0	22,27530992	9	15	25	49	4	32	708	05/27/2013 -	193.6.40.1	1	20	1993	3	4	2	3	1	1	0	0	1	5
1	10	13	6	6	6	7	6	10	7	75	1	9	4,5	2,666666667	4,6	5	5	2	4,333333333	4	7	4	0	5	0	0	24,48979592	18	21	36	75	1	35	715	05/27/2013 -	80.99.23.157	1	32	1981	4	1	2	4	3	1	0	2	1	4
1	7	11	5	8	7	8	5	7	6	69	3	9	3	2,666666667	2	2,666666667	2,5	3	1,333333333	3,75	10	2	-1	-3	0	0	27,73229978	12	15	32	59	4	62	752	05/27/2013 -	195.199.96.21	1	21	1992	3	4	1	3	0	0	0	0	0	4
1	7	10	6	10	7	5	6	5	5	66	1	8	5	1,333333333	2	1,666666667	1,25	2,666666667	2,333333333	3,75	6	3	1	0	0	0	26,29656684	12	13	32	57	1	93	800	05/27/2013 -	188.36.213.10	1	36	1977	4	1	2	2	3	2	0	0	0	6
1	7	7	4	10	7	5	5	5	5	61	1	12	2	3	1,2	2	5	3	5	5	5	5	-3	-20	1	0	31,23698459	17	16	31	64	1	130	860	05/27/2013 -	78.131.30.86	1	42	1971	4	1	2	1	3	0	0	0	0	5
1	7	6	5	8	9	7	6	6	5	64	2	13	3,75	2,333333333	3,2	3,333333333	5	3	2,666666667	4	1	5	-1	-5	0	0	27,16691927	13	14	28	55	4	131	862	05/27/2013 -	145.236.37.16	1	26	1987	4	1	2	3	1	2	3	0	0	1
1	19	17	8	16	10	8	5	10	6	106	6	14	4,25	2,333333333	3,6	3,666666667	2,5	2	2	3	10	4	1	3	0	0	21,03725347	7	9	14	30	3	143	880	05/27/2013 -	84.0.195.230	1	34	1979	3	1	2	3	2	2	0	0	3	5
1	8	10	8	12	10	6	7	7	9	81	1	14	1,25	1,666666667	2,4	2	2,75	2	1,333333333	2,75	10	6	1	0	0	0	22,64219297	11	18	23	52	3	285	110	05/28/2013 -	89.134.145.15	1	32	1981	4	1	2	3	5	2	1	1	4	4
1	7	6	6	8	8	7	5	8	5	64	2	7	5	5	4,2	5	5	4,666666667	5	5	1	2	0	-5	0	0	29,22733553	12	18	21	51	4	315	114	05/30/2013 -	188.142.188.7	1	27	1986	4	4	4	4	1	0	0	0	0	1
1	7	7	4	9	7	5	5	5	6	59	1	12	4	3	2,2	3,333333333	4,5	4	3	4,25	8	4	2	15	0	0	18,9370029	10	13	17	40	3	367	144	06/09/2013 -	86.101.103.22	1	36	1977	4	1	2	3	3	2	3	0	2	5
1	7	11	6	11	7	5	6	12	12	82	3	9	2,5	1,333333333	2,8	4	2,5	3,333333333	2,666666667	4	5	3	1	6	0	0	24,93074792	10	7	23	40	1	410	173	06/22/2013 -	194.176.241.1	1	42	1971	4	1	2	2	2	0	0	2	0	5
1	8	19	8	29	11	9	5	17	9	125	4	10	2,75	1	2,4	1,333333333	2	2,333333333	1	1,25	6	3	-3	-23	0	0	34,81611682	8	7	30	45	2	452	189	06/26/2013 -	80.99.70.220	1	39	1974	4	1	2	3	0	0	0	0	3	0
1	7	8	4	7	7	5	5	5	5	58	2	12	5	3	2	3,666666667	5	5	5	4	12	3	0	0	0	0	24,30248706	12	10	21	43	2	518	202	06/29/2013 -	84.168.134.16	1	48	1965	4	1	2	3	1	0	0	0	3	6
1	7	7	11	16	10	11	6	8	7	87	3	12	5	3	3,8	3	4,25	3,333333333	3,333333333	3,5	4	5	-1	3	0	0	23,59700421	12	16	27	55	1	536	2058	07/04/2013 -	86.101.250.80	1	36	1977	4	1	2	2	2	0	0	2	0	4
1	8	8	5	9	7	7	5	12	5	71	2	12	4	2,333333333	4,2	3	3,75	3	3,333333333	3,5	5	4	-1	-5	0	0	26,29848784	12	16	31	59	1	543	2073	07/07/2013 -	89.133.8.116	1	28	1985	4	1	2	4	4	2	0	3	0	5
1	12	7	4	9	7	5	5	5	5	64	0	10	2,5	2	3,8	2	2	1,666666667	3,666666667	5	7	3	0	0	0	0	23,72281065	15	22	30	67	1	550	2084	07/08/2013 -	84.2.177.103	1	46	1967	3	1	2	3	4	0	0	0	1	4
1	9	20	15	25	13	7	16	18	12	141	4	10	3,5	3	2,8	2,666666667	4	3,333333333	2,666666667	3,25	8	2	1	3	0	0	18,8267935	11	13	25	49	4	626	2238	07/16/2013 -	91.83.30.5	1	33	1980	4	1	2	3	1	0	0	0	1	3
1	9	18	6	12	10	7	8	7	7	89	1	9	1,5	3,333333333	2	4	4,75	2,666666667	3,333333333	4,25	5	3	-2	-9	2	1	24,96494648	4	12	14	30	4	646	2268	07/16/2013 -	80.98.239.192	1	41	1972	4	1	4	3	1	0	0	0	0	5
1	7	6	4	6	7	6	5	5	5	55	0	10	2	2	2	3	3	2	2	2,75	4	3	-2	-6	1	0	25,7255174	17	25	33	75	1	652	2291	07/17/2013 -	188.156.248.6	1	32	1981	4	1	2	3	2	0	0	0	0	4
1	9	15	4	20	14	16	5	6	6	107	8	13	4,75	1,666666667	3,6	2,666666667	3,5	3,333333333	4	3,75	4	3	-1	-7	0	0	25,53544639	10	10	21	41	1	661	2308	07/17/2013 -	62.201.80.89	1	39	1974	4	1	2	2	2	2	0	0	0	4
1	7	6	4	6	7	5	5	5	5	54	0	11	2	1	4	1	4,25	1	3,333333333	5	4	5	-1	-3	0	0	21,71925011	14	22	29	65	1	9	680	05/27/2013 -	86.101.227.14	2	32	1981	3	1	2	4	4	2	0	0	0	4
1	7	9	5	10	7	5	5	5	7	64	3	13	1,75	1,666666667	4,4	2	3	3	2,333333333	3	10	6	-1	-2	0	0	19,22337562	9	15	23	47	3	20	691	05/27/2013 -	80.99.49.226	2	21	1992	3	4	1	4	2	2	1	1	4	5
1	8	9	6	10	9	7	7	7	5	74	0	12	1,25	1,666666667	4,8	1,333333333	4,25	2,333333333	1	3,25	10	5	0	-2	0	0	18,67093431	15	23	35	73	3	40	722	05/27/2013 -	84.0.195.230	2	32	1981	4	5	2	4	2	2	0	0	4	5
1	10	13	16	25	18	17	7	15	10	145	8	9	2	3,333333333	5	5	4,5	2,666666667	2	4,5	2	2	-1	-2	0	0	21,64412071	9	8	15	32	4	48	734	05/27/2013 -	79.197.214.69	2	21	1992	3	4	4	2	1	0	0	0	1	1
1	7	7	4	9	7	5	5	7	9	65	0	12	4	1	3,8	5	5	3,666666667	3,666666667	5	3	5	0	-3	0	0	20,76124567	18	21	33	72	1	89	795	05/27/2013 -	84.236.97.7	2	44	1969	4	1	2	4	3	0	2	0	0	3
1	9	13	10	12	12	9	5	13	8	96	1	10	4,25	2,333333333	3,4	3,333333333	3,5	4	2	3,5	2	3	2	4	0	0	18,30576947	9	11	16	36	1	92	798	05/27/2013 -	89.134.31.144	2	34	1979	4	1	2	4	2	2	2	0	0	2
1	7	9	11	11	9	13	5	12	6	87	2	12	3	1,666666667	3,8	2,333333333	2,5	2,666666667	2	2,75	4	3	-1	-6	0	0	23,30905307	14	12	23	49	1	101	817	05/27/2013 -	89.134.149.13	2	30	1983	4	1	2	3	2	2	0	0	0	4
1	10	8	4	10	8	6	5	5	5	65	0	13	1	1,333333333	3	1,333333333	4,25	2	1,666666667	4	4	4	-1	-2	0	0	18,40134298	13	15	27	55	1	115	839	05/27/2013 -	89.132.92.136	2	30	1983	4	1	2	4	3	0	2	0	0	4
1	9	7	4	9	6	5	5	5	5	59	0	7	1	1,666666667	4	1,333333333	4	3	4,333333333	5	8	2	0	0	0	0	18,68512111	18	18	34	70	4	147	884	05/27/2013 -	87.229.2.212	2	34	1979	4	1	2	3	1	1	0	0	1	4
1	13	9	5	8	6	7	7	8	6	74	2	13	2,75	1,666666667	3,8	1,666666667	2,25	2,666666667	2	3,25	6	3	0	-1	0	0	19,81405274	17	23	32	72	4	161	908	05/27/2013 -	80.99.77.235	2	31	1982	4	1	2	4	1	1	0	0	0	4
1	7	10	5	6	7	5	5	10	5	65	2	13	2,25	1	3,6	1	1,5	2	1,333333333	2,25	8	4	0	-1	0	0	20,93663912	17	23	31	71	1	175	932	05/28/2013 -	195.228.125.2	2	28	1985	4	1	2	3	5	3	3	2	1	5
1	7	6	4	6	8	6	6	5	6	58	1	11	4,5	1	4	1,666666667	1	2,333333333	2	5	5	4	1	3	0	0	19,00390835	15	25	29	69	1	183	941	05/28/2013 -	79.122.78.84	2	39	1974	4	5	2	3	3	2	0	1	0	5
1	7	8	4	6	6	5	5	5	5	55	0	7	2,75	1,333333333	5	2	5	4	4	5	5	7	0	-2	0	0	21,484375	18	21	35	74	3	207	980	05/28/2013 -	81.183.255.46	2	35	1978	3	1	2	4	3	1	0	0	2	4
1	7	8	5	9	8	6	5	6	6	64	0	13	3,25	1	4,6	3,333333333	2,75	1,333333333	1,666666667	2,75	3	5	0	0	0	0	17,99816345	12	13	18	43	1	229	101	05/28/2013 -	194.60.106.5	2	39	1974	4	1	2	4	3	0	0	0	0	3
1	7	6	4	8	8	5	5	5	5	57	0	10	5	1	5	5	4	5	5	5	11	3	0	0	0	0	19,43301326	15	5	29	49	4	239	103	05/28/2013 -	80.99.74.43	2	28	1985	4	1	1	3	1	1	0	1	1	6
1	7	7	6	8	8	5	6	6	5	63	0	7	4	2	4,6	3	3	2,666666667	2	4,75	8	3	0	0	0	0	22,94811574	16	26	32	74	4	244	103	05/28/2013 -	82.150.58.106	2	31	1982	4	1	2	3	1	1	0	0	1	2
1	7	8	8	6	9	6	5	7	5	66	0	8	4	2,666666667	4	4	4,5	2,333333333	2,666666667	4	4	4	0	0	0	0	18,71094925	13	8	22	43	1	278	109	05/28/2013 -	92.249.202.10	2	31	1982	4	1	2	4	2	2	2	0	0	4
1	8	6	5	8	9	5	6	5	5	61	0	12	2	1,333333333	3,4	1,333333333	3	3,333333333	1	3,5	5	3	-2	-2	0	0	21,29529475	13	20	33	66	4	294	111	05/29/2013 -	91.82.124.226	2	39	1974	4	1	2	2	1	1	0	0	0	5
1	11	20	8	22	10	13	5	8	7	108	6	8	4	1,333333333	2,4	3,333333333	4,5	3,666666667	3	2,75	4	2	-2	-5	2	1	24,8015873	8	15	12	35	4	317	114	05/30/2013 -	80.98.48.77	2	32	1981	4	1	4	3	1	1	0	0	1	1
1	7	14	5	9	11	10	5	5	8	78	4	13	1,25	1	4,8	2,666666667	2	2	2	1,75	6	2	-1	-3	2	1	19,46740129	9	7	22	38	4	380	152	06/13/2013 -	178.48.251.26	2	26	1987	4	1	1	3	0	0	0	0	1	0
1	7	8	4	8	9	5	6	6	5	63	0	13	2,25	1	4,6	2,333333333	4	3	2	4	5	5	1	0	0	0	17,57706869	15	12	32	59	3	385	153	06/14/2013 -	84.2.215.54	2	28	1985	4	1	2	3	3	3	0	2	3	4
1	9	12	4	7	11	7	5	5	6	71	2	13	3,25	1,666666667	4,2	3	2,75	4,333333333	1,666666667	4,25	4	4	-1	-5	0	0	21,97133586	14	12	19	45	1	394	154	06/15/2013 -	79.121.13.117	2	36	1977	4	1	2	3	2	2	0	2	0	4
1	8	7	6	7	8	6	6	6	6	64	0	12	2	1	2	2,333333333	3	1	1	3,5	5	4	0	0	0	0	19,25702882	13	12	31	56	1	399	155	06/15/2013 -	80.99.57.180	2	36	1977	4	1	2	3	3	0	0	0	1	2
1	28	23	16	25	26	21	10	18	15	195	10	13	3	2,666666667	2,2	3,333333333	3,5	2,666666667	3	3,25	2	2	-3	-4	2	1	21,96712018	9	23	22	54	4	404	163	06/19/2013 -	80.99.95.152	2	37	1976	4	4	2	3	0	0	0	0	0	1
1	17	12	5	14	8	6	6	5	9	86	1	9	3	1,333333333	2,2	3,333333333	2,25	2	2	3,5	1	4	0	0	0	0	19,72318339	14	14	30	58	1	425	185	06/25/2013 -	188.142.205.2	2	49	1964	4	5	2	4	3	3	0	0	0	1
1	7	6	4	7	7	5	5	5	5	55	0	12	3	2	4,6	1,666666667	4,5	3,333333333	2,333333333	4,5	4	3	-2	-12	0	0	29,3877551	15	11	21	47	4	429	185	06/25/2013 -	80.98.232.68	2	28	1985	3	1	2	4	0	0	0	0	1	0
1	7	6	4	7	6	5	5	5	5	54	0	9	3,75	2	3,6	4	4,75	4,333333333	2,333333333	5	6	2	-1	-3	0	0	23,23345618	16	22	35	73	4	442	188	06/25/2013 -	86.59.166.99	2	29	1984	4	4	2	3	1	1	0	0	1	2
1	8	7	6	7	7	6	8	8	7	68	1	14	2,75	1,666666667	4,6	3,666666667	4,5	1,666666667	2	4,25	8	3	0	0	0	0	21,2244898	15	17	31	63	3	448	189	06/25/2013 -	212.108.202.2	2	41	1972	4	1	1	2	2	0	0	0	2	4
1	8	9	6	7	9	5	6	5	5	64	0	9	1	1	3,4	3,666666667	3,5	1	1,333333333	4,5	8	4	1	3	0	0	19,53125	15	23	31	69	2	476	193	06/26/2013 -	46.107.209.18	2	25	1988	3	1	2	4	1	1	0	0	2	3
1	7	7	6	7	9	6	5	9	5	65	2	9	1,5	1	1,8	2,333333333	2,75	3	1	4	4	3	-1	-5	0	0	22,49134948	15	20	34	69	3	516	201	06/29/2013 -	178.48.172.23	2	31	1982	3	4	2	3	2	2	2	2	2	2
1	7	11	4	6	6	5	7	8	5	63	1	7	1,25	1,666666667	3	2,333333333	1	1	1	4,5	10	11	3	8	1	0	15,7038324	16	14	27	57	1	548	2081	07/08/2013 -	62.201.86.169	2	28	1985	4	1	2	2	6	4	3	5	1	5
1	7	6	4	6	8	5	5	5	5	55	1	14	2	1	3,6	1,666666667	1	1,333333333	1,333333333	4,25	2	2	1	2	0	0	19,59183673	17	20	36	73	4	632	2248	07/16/2013 -	79.122.116.22	2	46	1967	4	5	2	4	1	1	0	0	1	2
1	8	7	6	10	7	11	7	6	5	72	5	12	1,75	2	3,8	1	4,25	1,333333333	2,333333333	2,75	5	4	2	2	0	0	17,84651993	17	17	35	69	3	637	2254	07/16/2013 -	213.181.210.2	2	22	1991	3	4	4	4	2	2	0	0	5	0
1	9	9	8	11	12	7	8	8	6	86	4	14	3,25	2	4	3	1,75	3,333333333	2,666666667	4,5	3	4	-1	-2	0	0	20,32443826	13	27	33	73	1	653	2292	07/17/2013 -	80.99.69.97	2	26	1987	4	1	3	2	3	2	2	0	0	3
1	9	6	4	11	8	5	5	5	5	63	3	11	3,75	1,333333333	4	3,333333333	1,5	2,666666667	3	3,5	4	2	1	0	0	0	18,59012493	12	17	19	48	4	683	2354	07/20/2013 -	94.21.112.15	2	33	1980	4	1	2	4	1	1	0	1	0	4
2	8	11	5	10	10	7	5	7	6	73	2	14	1,75	1	3,2	2,333333333	1,5	1	1	3,25	7	5	0	-3	0	0	23,12406059	15	22	35	72	1	234	102	05/28/2013 -	86.59.184.85	1	28	1985	4	1	2	3	4	2	2	2	1	2
2	7	10	5	7	9	5	7	7	6	67	1	14	2,5	2	3,2	4,333333333	1,75	4,333333333	3	4,25	5	3	1	4	0	0	20,98765432	13	25	31	69	1	436	186	06/25/2013 -	80.99.84.160	1	41	1972	4	1	2	3	3	0	0	0	0	5
2	7	10	5	9	7	6	5	5	6	65	1	14	3	3	1	2,333333333	3,25	3,333333333	2,333333333	3	5	4	0	-2	0	0	25,21860695	11	14	15	40	1	563	2135	07/15/2013 -	195.228.40.65	1	36	1977	3	1	2	3	4	3	1	0	0	5
2	7	9	5	8	6	5	5	5	6	60	0	13	4	2,333333333	3,8	2,333333333	5	1	5	5	4	5	-1	-6	2	1	27,4716889	16	13	33	62	1	672	2330	07/18/2013 -	92.249.242.13	1	48	1965	4	1	1	5	3	2	0	0	0	4
2	7	9	7	12	9	7	5	10	6	76	3	14	4,25	1,333333333	4	2,333333333	5	2,666666667	2,333333333	3	1	3	1	0	0	0	20,45114618	10	19	26	55	1	78	775	05/27/2013 -	217.189.165.9	2	27	1986	4	1	2	4	2	2	0	0	0	1
2	9	9	4	12	10	5	6	8	6	77	4	14	1	1	3,2	2,666666667	1,25	2,333333333	2,333333333	2,75	7	4	-2	-8	0	0	23,10843458	15	21	33	69	1	125	854	05/27/2013 -	89.132.180.22	2	31	1982	4	1	2	4	3	0	0	0	1	2
2	10	13	4	14	10	5	6	7	5	84	0	14	2,75	1,666666667	4,8	3	4,5	1,666666667	2,333333333	4,5	6	3	-1	0	0	0	19,10009183	5	12	29	46	2	191	955	05/28/2013 -	81.0.84.57	2	25	1988	3	1	2	5	1	0	0	0	3	0
2	8	9	7	7	9	8	10	8	5	75	1	13	3	1,666666667	4,6	4	1,5	5	5	4,75	4	3	1	2	0	0	18,81892431	16	16	30	62	4	224	100	05/28/2013 -	91.120.23.130	2	35	1978	4	4	2	4	0	0	0	1	0	4
2	10	11	4	10	10	5	5	7	7	75	3	13	2	1,333333333	3,4	2	1	1,666666667	2	4,25	5	4	0	0	1	0	19,22768787	8	29	29	66	3	264	106	05/28/2013 -	188.142.220.4	2	29	1984	3	5	2	4	3	3	3	3	3	4
2	11	8	4	7	7	6	5	5	5	64	1	14	3,75	1,333333333	4,4	1,333333333	1,75	1,666666667	2,333333333	4,75	5	5		-7	0	0	21,96712018	18	15	34	67	1	460	191	06/26/2013 -	194.251.119.1	2	33	1980	4	1	2	3	4	3	0	1	0	5
2	8	6	4	6	10	5	5	8	5	61	0	14	2	1	4	1	2	1,333333333	1,333333333	5	4	5	-1	-4	1	0	23,33546614	17	27	36	80	1	571	2147	07/15/2013 -	193.26.47.77	2	29	1984	4	1	2	3	4	3	2	0	0	4
2	8	12	6	8	10	9	5	7	5	75	3	14	4,75	1	4,4	4,333333333	1,25	1,333333333	2	5	4	8	0	0	0	0	17,00680272	15	16	31	62	1	642	2260	07/16/2013 -	84.3.115.205	2	36	1977	4	1	2	2	2	2	0	0	0	4
2	7	7	7	12	10	7	5	8	7	74	5	14	1,75	1,666666667	4,8	3,333333333	2,25	2,666666667	2	3,5	5	3	0	-1	0	0	18,9370029	13	17	28	58	3	645	2267	07/16/2013 -	178.164.221.9	2	27	1986	4	1	2	2	2	0	0	0	3	1
2	9	7	4	8	7	6	5	6	5	61	0	20	3,25	1,333333333	2,2	1,333333333	4,25	3	1,666666667	4,75	11	5	-1	-3	0	0	23,66691015	13	15	27	55	3	6	677	05/27/2013 -	85.180.123.19	1	27	1986	4	1	2	2	4	2	0	2	2	5
2	7	6	5	6	8	7	5	5	5	58	1	23	1	1	3	1,333333333	1	1	2,333333333	2,5	11	5	-2	-19	0	0	32,09876543	12	13	30	55	3	21	692	05/27/2013 -	46.139.97.192	1	43	1970	4	1	2	3	6	6	3	3	4	5
2	10	14	9	16	14	11	9	13	12	116	6	20	4,25	4,666666667	4,4	4	5	4,666666667	4,333333333	4,25	5	2	0	12	0	0	19,6554515	12	17	28	57	2	37	718	05/27/2013 -	145.236.150.4	1	20	1993	3	3	4	3	0	0	0	0	4	0
2	9	7	7	9	10	8	7	8	5	78	3	21	2	1,666666667	4	2	2,75	2,333333333	3	3	1	3	1	4	0	0	21,63331531	15	17	28	60	2	44	730	05/27/2013 -	86.109.70.225	1	21	1992	3	4	4	3	0	0	0	0	3	0
2	13	12	11	12	11	8	9	8	8	99	2	18	4	2	1,8	3	2	2,666666667	3,333333333	3	6	4	0	7	0	0	22,46003435	10	16	22	48	4	47	733	05/27/2013 -	80.98.247.67	1	39	1974	4	5	2	4	1	1	1	0	0	4
2	10	13	4	11	8	5	6	6	6	74	3	16	3	1,666666667	2,8	1,666666667	4	2,666666667	2	3	5	2	0	2	0	0	24,22022684	13	16	22	51	4	68	758	05/27/2013 -	91.83.90.111	1	24	1989	3	4	1	4	0	0	0	0	1	0
2	8	7	5	8	7	5	5	5	5	60	1	21	2,25	2	3,8	2	3,5	2	3,333333333	3,5	6	6	0	0	0	0	21,0498179	17	22	36	75	2	74	764	05/27/2013 -	79.121.21.46	1	24	1989	4	4	1	4	0	0	0	0	5	0
2	7	13	8	17	9	9	5	8	10	92	5	19	3,25	1,333333333	2,6	1,666666667	2,25	1,333333333	2,666666667	1,75	2	6	2	5	1	0	19,23947488	10	12	24	46	1	98	812	05/27/2013 -	46.107.204.18	1	21	1992	3	1	4	5	4	2	0	1	0	2
2	10	9	5	10	11	7	5	6	7	76	0	20	3	1	3,6	1,666666667	2	1,666666667	2,333333333	2,5	8	4	-3	-10	0	0	29,05475207	12	16	29	57	1	107	825	05/27/2013 -	91.83.196.245	1	43	1970	4	1	2	4	4	3	0	0	1	5
2	7	9	6	8	8	6	5	6	7	66	1	20	4,5	1,333333333	4,2	2	5	3	3	3,25	1	4	1	2	0	0	24,69135802	16	21	35	72	2	113	836	05/27/2013 -	91.120.60.126	1	45	1968	3	1	2	4	0	0	0	0	3	0
2	11	18	10	13	11	11	7	10	10	106	4	15	4	2,666666667	3,2	2,333333333	3,5	2,333333333	2,333333333	4	9	4	3	10	0	0	20,23355301	11	11	24	46	1	116	841	05/27/2013 -	89.132.122.16	1	33	1980	4	1	2	2	3	2	0	2	1	5
2	10	7	5	11	9	5	5	6	8	72	0	17	2,5	1,333333333	2,8	1,666666667	3,75	1,666666667	2,666666667	4,5	4	4	1	7	0	0	20,72483792	18	24	32	74	2	118	844	05/27/2013 -	213.181.196.1	1	21	1992	3	4	1	2	0	0	1	0	5	0
2	7	7	4	6	7	5	5	5	6	56	0	23	2	1,666666667	1,4	2	2,75	1,333333333	1,333333333	2	3	8	-1	-5	1	0	29,3877551	17	21	30	68	3	122	849	05/27/2013 -	178.164.221.1	1	34	1979	4	1	2	2	5	3	2	0	3	2
2	7	10	7	18	9	11	9	7	11	93	3	21	3,5	1,666666667	3,8	2,333333333	4	2,333333333	3,333333333	2,75	6	5	-3	-25	0	0	36,29592223	7	15	21	43	3	123	851	05/27/2013 -	188.142.172.9	1	32	1981	4	1	2	2	3	2	0	0	2	3
2	7	9	7	14	9	6	5	5	8	77	6	19	4	2,333333333	2,6	1	1,5	1,333333333	2	2,75	3	7	1	6	0	0	22,34351559	8	16	24	48	1	139	871	05/27/2013 -	80.98.228.165	1	34	1979	3	1	4	3	4	4	0	0	0	3
2	7	6	4	8	8	6	5	5	5	59	1	17	4	3,333333333	2,2	1	5	2,666666667	3,333333333	5	8	6	1	5	0	0	21,2244898	11	18	27	56	3	151	889	05/27/2013 -	80.99.74.133	1	30	1983	4	1	2	4	5	2	0	2	2	4
2	13	11	9	24	9	6	5	9	11	105	4	17	5	2,666666667	3	4,333333333	5	4,333333333	5	3,5	7	7	1	3	0	0	21,03725347	4	10	23	37	3	155	898	05/27/2013 -	178.48.157.82	1	33	1980	4	1	2	1	3	2	2	0	3	3
2	7	6	5	9	8	6	5	6	5	61	0	18	2,75	2,333333333	2,6	2	3	2	2,666666667	4	3	6	-1	-2	0	0	24,25867407	15	22	30	67	1	160	906	05/27/2013 -	91.82.97.20	1	31	1982	4	1	2	3	2	3	4	0	0	3
2	16	14	15	22	15	12	11	20	6	137	4	21	3,25	1,666666667	3	3,666666667	4,25	3,333333333	4,333333333	4,25	4	3	1	-12	2	1	25,14285714	6	17	27	50	4	173	929	05/28/2013 -	78.92.114.82	1	28	1985	4	5	2	2	0	0	0	0	1	1
2	7	7	6	7	8	6	5	9	6	65	3	15	1	1	3,6	4	2,75	2	2,666666667	2	7	2	-2	0	0	0	23,38868656	12	11	28	51	3	174	931	05/28/2013 -	86.59.194.174	1	44	1969	4	5	1	4	2	2	0	0	5	1
2	7	8	4	8	9	5	5	7	6	64	1	18	1,5	1,333333333	3,4	1,666666667	2	1,666666667	2,666666667	4	11	4	-1	-3	0	0	26,30901656	15	19	32	66	3	180	938	05/28/2013 -	81.182.250.23	1	51	1962	4	1	2	3	3	1	0	0	2	5
2	7	9	5	10	8	10	6	8	6	73	3	24	5	1,333333333	4,8	3,333333333	4	4	5	4	12	5	0	0	0	0	27,63311723	9	14	23	46	3	218	996	05/28/2013 -	81.183.219.11	1	37	1976	4	1	2	4	4	2	0	0	4	6
2	8	14	5	11	7	5	5	8	7	74	0	17	2	2	2,2	2,333333333	5	2	2,666666667	3,75	7	3	0	-5	0	0	27,77777778	3	9	9	21	4	235	102	05/28/2013 -	213.163.38.13	1	26	1987	3	4	3	4	1	1	1	0	1	6
2	19	16	13	21	22	15	18	17	10	161	5	17	1,75	1,666666667	4	2,666666667	3,5	3,333333333	3	2,75	3	3	-1	-5	0	0	24,05693475	13	16	22	51	2	246	103	05/28/2013 -	84.206.9.166	1	28	1985	4	1	2	3	1	0	0	0	3	1
2	7	14	7	8	10	6	8	7	7	78	1	18	3,75	1,333333333	1,8	2,666666667	1,75	2,333333333	1	2,75	10	4	0	0	0	0	22,72440348	14	19	33	66	3	251	104	05/28/2013 -	205.228.82.13	1	26	1987	4	1	2	2	3	2	2	2	3	5
2	10	12	13	19	16	8	8	18	10	118	3	21	1,75	1	1,4	1	1,75	1,333333333	1,333333333	1,5	4	6	-2	-9	1	0	28,37370242	12	11	25	48	3	310	114	05/29/2013 -	78.139.20.135	1	34	1979	4	1	2	3	4	2	0	0	3	3
2	7	6	5	6	8	5	5	5	5	56	0	17	2,25	3	4	3,333333333	2,75	3,333333333	3	4	8	4	0	-2	0	0	23,24380165	15	19	26	60	1	330	116	05/31/2013 -	80.98.216.144	1	35	1978	4	1	2	2	4	1	2	1	1	5
2	7	6	4	6	6	5	5	5	5	54	1	23	2	1	1,8	1	1,25	1,666666667	1	3,5	8	5	0	0	0	0	20,51508648	12	20	34	66	3	331	117	05/31/2013 -	213.16.115.23	1	35	1978	4	1	2	3	4	2	0	0	4	4
2	9	8	4	12	9	5	5	5	9	71	2	18	2,5	1,666666667	2	3	3,5	1,666666667	2,333333333	3	4	5	1	5	0	0	22,85714286	15	28	33	76	3	336	118	06/01/2013 -	94.21.242.215	1	33	1980	3	1	2	2	4	2	0	2	2	3
2	7	11	13	18	10	6	5	7	12	93	2	15	4,75	2,333333333	1,8	2,666666667	4,5	3,333333333	3,666666667	2,5	4	11	0	2	0	0	25,18078512	7	14	15	36	1	340	119	06/01/2013 -	94.21.80.4	1	32	1981	4	1	2	3	5	2	0	2	0	4
2	7	6	4	6	8	5	5	6	6	58	0	21	4,25	2	3,4	3	3,5	3,666666667	4	2,75	5	5	-1	-6	0	0	25,92592593	6	9	12	27	1	345	120	06/03/2013 -	84.206.41.26	1	36	1977	4	1	2	4	4	1	0	0	0	5
2	9	15	8	13	12	9	5	13	7	98	3	21	2,5	1,666666667	2,6	1,666666667	3,75	2	2	3,75	1	4	-2	-20	2	1	33,9673913	10	19	26	55	4	364	142	06/08/2013 -	78.92.15.245	1	28	1985	3	5	2	4	0	0	0	0	0	0
2	8	12	7	16	12	8	8	11	9	98	0	19	3,5	1,666666667	2,4	2,333333333	2,75	2	2,333333333	2,75	5	4	1	4	0	0	21,91358025	11	18	27	56	3	402	162	06/18/2013 -	89.134.200.57	1	38	1975	4	1	2	4	2	0	0	0	3	1
2	15	24	18	23	26	11	11	18	19	176	8	18	3,75	2,666666667	2,4	2	3,5	2,333333333	2,666666667	2,25	1	4	2	7	0	0	21,32963989	7	13	13	33	1	411	174	06/23/2013 -	86.101.4.223	1	31	1982	3	1	2	4	3	0	0	0	0	1
2	7	10	4	12	9	6	5	6	7	71	1	21	3	1,666666667	2,6	2	4	3	4	2	4	5	-2	-25	1	0	32,28305785	12	17	23	52	1	412	183	06/25/2013 -	84.3.240.53	1	22	1991	4	4	1	4	3	2	2	0	1	4
2	8	9	4	11	9	8	6	6	5	71	1	18	3	1,666666667	3	3	4,25	3	4	3,75	7	6	-1	-6	0	0	24,45356841	12	15	30	57	2	441	187	06/25/2013 -	89.135.203.23	1	29	1984	4	1	2	4	0	0	0	1	6	1
2	10	13	16	18	16	18	10	14	11	133	5	22	3,75	1	1	2,333333333	2,25	1,333333333	1,666666667	3	4	4	-1	-3	0	0	28,73469388	10	13	20	43	1	484	194	06/26/2013 -	62.159.77.166	1	35	1978	4	1	2	3	3	0	0	0	0	3
2	7	7	5	11	8	5	5	5	6	64	0	20	3	1	1,6	1,666666667	1	1	2	2	4	4	0	0	0	0	23,03004535	14	15	30	59	1	486	194	06/26/2013 -	193.6.63.109	1	40	1973	4	1	2	4	4	3	3	0	0	4
2	7	9	7	9	8	6	6	8	7	73	0	19	2,5	2,666666667	3	2	2,75	2,333333333	3	3,75	4	4	1	4	0	0	21,06674327	10	13	27	50	1	494	196	06/26/2013 -	80.99.5.56	1	29	1984	4	1	2	3	4	2	2	2	0	4
2	7	13	5	12	12	6	6	6	6	78	3	17	2	1,333333333	2,6	2,666666667	2	3	1,666666667	3,25	4	5	0	0	0	0	24,69135802	14	23	32	69	1	497	196	06/26/2013 -	188.142.215.1	1	44	1969	4	1	2	3	4	0	0	0	1	3
2	11	22	12	21	16	9	13	15	15	145	2	22	2,25	2	1,6	2,333333333	3	1,666666667	1,666666667	1,5	8	5	2	10	0	0	20,45288532	7	15	21	43	3	515	201	06/29/2013 -	213.181.216.2	1	39	1974	4	1	1	3	3	2	3	0	3	4
2	7	9	4	6	6	6	5	8	5	60	3	20	4	1,333333333	3,4	3	1,75	2,333333333	3	3,25	5	6	1	6	0	0	22,72440348	18	27	35	80	1	519	202	06/30/2013 -	84.236.110.10	1	34	1979	4	1	2	3	4	0	3	0	0	5
2	7	10	6	7	7	6	5	7	5	64	0	17	4,75	2	3,2	3,333333333	3	3	2,666666667	4,75	7	5	1	8	0	0	19,53125	14	21	28	63	1	523	203	06/30/2013 -	84.225.154.77	1	34	1979	4	1	2	2	2	2	3	1	1	4
2	7	7	4	6	6	5	5	5	5	54	0	19	2,75	1,333333333	2,4	1,333333333	3	1,666666667	3	4	2	5	0	0	0	0	25,53544639	15	25	30	70	1	529	2042	07/01/2013 -	212.24.188.50	1	36	1977	4	1	2	3	5	2	2	0	0	2
2	8	10	5	9	12	11	7	6	10	86	3	15	3,5	1,333333333	4	1,666666667	2,25	2,666666667	2,333333333	3,75	5	5	1	1	1	0	22,34029707	13	13	27	53	1	533	2049	07/02/2013 -	78.131.111.24	1	30	1983	3	1	3	4	3	3	3	2	0	5
2	10	10	10	11	14	6	6	8	6	85	5	17	4,75	1	3,8	3	1	4,333333333	2,333333333	2,25	6	3	0	-8	0	0	25,86451247	12	15	27	54	1	539	2064	07/06/2013 -	188.36.64.34	1	36	1977	3	1	2	4	3	3	0	0	0	5
2	16	15	8	13	16	12	8	10	10	117	6	18	3,25	1	4,2	4,333333333	1	2,666666667	2,333333333	2,5	5	4	-1	-3	0	0	26,36560303	10	11	23	44	1	541	2071	07/07/2013 -	46.107.47.146	1	54	1959	4	1	2	2	3	0	0	0	0	5
2	11	12	7	10	9	8	6	9	6	83	0	21	2,5	1,666666667	3,2	2	3,5	3	2,333333333	4,5	3	5	-1	-4	0	0	27,77777778	9	16	17	42	1	551	2086	07/08/2013 -	89.133.125.17	1	31	1982	4	1	2	3	4	2	0	0	0	3
2	7	7	7	13	9	6	6	10	7	77	2	18	3,75	2,666666667	3	1,333333333	4,75	1,666666667	1,666666667	2,75	5	8	-2	-10	1	0	29,05475207	9	16	19	44	1	574	2153	07/15/2013 -	193.226.212.1	1	31	1982	4	1	2	3	5	2	2	2	0	5
2	7	12	4	6	10	7	5	6	6	67	0	16	2	1	3,2	1	1,5	2	2	2,25	4	5	0	-1	0	0	22,5308642	16	21	34	71	1	575	2156	07/15/2013 -	15.227.185.71	1	31	1982	4	1	2	2	4	2	0	3	0	4
2	8	10	5	9	6	7	6	5	6	66	3	23	3,75	1,666666667	3,4	1,666666667	1,25	3	3	3,75	8	4	0	0	0	0	22,67573696	15	24	29	68	3	619	2229	07/16/2013 -	89.135.34.21	1	31	1982	4	1	2	2	3	2	0	0	2	4
2	7	7	5	12	15	13	5	8	5	83	4	18	2	1,333333333	3,4	1	3,25	2	2	3	5	5	-3	-8	0	0	27,73229978	8	13	28	49	1	624	2236	07/16/2013 -	77.234.87.174	1	40	1973	4	4	2	3	4	3	0	0	0	3
2	8	14	6	11	8	7	5	9	6	80	1	20	5	1,333333333	3,8	3,666666667	1,5	3	2	2,75	10	4	0	5	0	0	21,22000905	12	11	23	46	1	639	2257	07/16/2013 -	188.6.235.251	1	35	1978	4	1	2	3	6	0	0	0	0	6
2	8	11	7	8	9	12	6	10	5	80	1	16	4	1,333333333	3,8	3	2,5	2,666666667	3	5	3	4	-3	-10	0	0	27,17311907	13	14	27	54	1	678	2345	07/20/2013 -	188.6.64.161	1	51	1962	4	5	2	3	4	3	0	3	0	3
2	7	10	8	9	9	7	6	9	6	75	3	18	1	2	3,8	1,333333333	3,5	1,666666667	2,666666667	3,75	10	5	0	-4	1	0	25,96304794	12	22	26	60	3	686	2359	07/21/2013 -	89.134.152.85	1	36	1977	4	4	2	3	3	2	0	0	3	4
2	8	7	6	6	6	7	5	5	5	60	0	17	3,25	1	4,4	1	2,25	3	2,666666667	3,25	4	4	-1	-3	0	0	20,54988662	16	24	33	73	1	5	675	05/25/2013 -	91.120.147.14	2	32	1981	4	1	2	3	4	4	4	2	0	4
2	7	12	8	8	10	6	8	8	5	76	1	21	1,75	1,333333333	3,8	3	4,25	2,333333333	2	3	6	3	0	0	0	0	17,91508924	14	15	25	54	3	10	681	05/27/2013 -	86.59.188.157	2	24	1989	3	4	4	3	3	2	0	1	2	4
2	8	6	4	8	7	5	5	5	6	58	0	18	1	1	3,2	2	2,25	2,666666667	2	4	10	4	-2	-6	0	0	22,86253448	14	22	26	62	1	11	682	05/27/2013 -	79.122.83.181	2	30	1983	4	1	2	4	4	2	2	0	1	4
2	12	11	13	28	20	23	12	12	14	155	7	19	3	1	2,8	1	1	1,333333333	1	2,25	4	4	-1	-2	1	0	17,99307958	10	9	14	33	1	12	683	05/27/2013 -	78.92.58.44	2	26	1987	4	1	2	4	3	3	0	0	0	4
2	10	8	6	8	9	5	5	6	5	67	3	20	2,5	1	4,2	2	2,5	2,666666667	2	2,5	5	5	-3	-4	0	0	21,5450908	9	15	23	47	3	13	684	05/27/2013 -	80.253.178.18	2	37	1976	4	5	2	4	3	2	0	0	2	4
2	9	12	7	11	11	7	6	10	9	87	3	15	1,5	1	3	2	1	1,666666667	1,333333333	3,75	4	3	0	0	0	0	20,56932966	12	20	31	63	4	16	687	05/27/2013 -	86.59.203.234	2	21	1992	3	4	1	2	1	1	1	1	0	4
2	7	6	4	10	9	5	5	8	7	68	5	15	1	1	3,8	1	2	1	1	1	8	8	-1	-5	3	1	19,84126984	13	11	23	47	1	17	688	05/27/2013 -	84.224.38.236	2	32	1981	3	1	2	3	4	4	4	0	1	4
2	11	9	4	7	8	6	6	6	5	68	1	21	4	1	4	1,666666667	1	2,333333333	1,666666667	2,75	8	2	-1	-6	0	0	24,24242424	9	16	26	51	4	24	696	05/27/2013 -	88.87.246.162	2	33	1980	3	5	2	4	1	1	0	0	1	4
2	7	6	4	7	7	5	6	6	5	57	0	21	2,5	1,333333333	3,8	2,333333333	2,75	2,666666667	2,333333333	2,5	9	5	0	0	1	0	20,3125	15	18	32	65	1	25	697	05/27/2013 -	176.63.199.10	2	38	1975	4	4	3	4	4	2	3	0	1	5
2	13	8	6	10	11	13	5	5	6	81	3	18	3	1	3	1	1,75	2	1	2,25	8	5	-1	-3	1	0	20,67901235	16	22	26	64	3	28	702	05/27/2013 -	188.36.187.21	2	26	1987	4	4	4	2	3	2	0	0	4	4
2	8	12	7	14	13	10	6	9	7	93	2	19	2	1,666666667	4	2	2,25	2	2,333333333	2,5	8	3	-1	-3	0	0	21,08281329	12	23	28	63	3	30	704	05/27/2013 -	84.0.150.21	2	40	1973	4	1	2	2	2	0	0	0	2	3
2	7	9	8	7	11	6	5	5	10	72	1	20	3	1	3,8	2,666666667	4,75	1,666666667	2	1,5	6	4	-2	-4	1	0	19,37919743	11	11	24	46	1	33	709	05/27/2013 -	80.98.230.241	2	25	1988	4	4	2	4	3	2	0	0	1	4
2	10	10	11	11	12	5	11	11	11	99	3	17	3,25	1,333333333	4,6	4,333333333	3	2,666666667	2,666666667	3,25	3	5	1	0	0	0	19,6282647	11	17	19	47	1	41	725	05/27/2013 -	89.186.97.72	2	31	1982	4	1	2	4	4	3	3	0	0	3
2	8	12	4	8	8	8	7	6	6	71	3	18	1,5	1,333333333	3,6	1,666666667	1,5	1,666666667	1,666666667	2,5	3	5	0	-1	0	0	19,48696145	15	18	26	59	1	56	745	05/27/2013 -	89.132.101.18	2	30	1983	3	1	2	4	4	3	0	0	0	3
2	9	9	7	13	10	8	7	10	6	84	2	18	2,75	1	3,6	1	4,25	3	1,666666667	2,75	7	2	-2	-7	0	0	22,23098713	9	15	26	50	4	58	747	05/27/2013 -	176.63.78.249	2	46	1967	4	1	2	3	0	0	0	0	1	1
2	11	12	5	8	9	6	5	5	5	71	1	22	2,5	1	4	1	2,25	1	2	3,75	6	4	0	0	0	0	18,36547291	15	19	33	67	1	73	763	05/27/2013 -	188.6.28.139	2	20	1993	3	4	4	5	2	3	3	3	1	4
2	9	19	6	16	13	16	5	7	8	107	5	18	2,75	2	4,4	2,333333333	3	2,333333333	2,666666667	3	6	4	-1	-2	2	1	19,48696145	11	19	30	60	2	77	770	05/27/2013 -	195.228.193.1	2	20	1993	3	3	1	3	1	1	0	1	5	1
2	7	11	9	13	15	17	9	14	9	112	3	19	2,25	1	4	2	4,25	1,666666667	3	2	2	4	-2	-6	0	0	24,09297052	10	13	29	52	1	85	789	05/27/2013 -	85.238.70.15	2	32	1981	4	1	2	3	2	0	0	0	0	2
2	7	6	4	6	9	7	5	6	5	59	1	21	3	1,333333333	4,2	1	3	1	2	3,75	6	5	-2	-2	0	0	22,40587695	14	17	29	60	4	88	793	05/27/2013 -	94.21.75.219	2	35	1978	4	1	2	4	0	0	0	0	1	0
2	7	15	10	22	11	8	5	7	8	98	4	21	3	1	3,8	1,333333333	1	1	1,333333333	3,25	10	3	-4	-25	1	0	39,79238754	9	16	15	40	2	100	815	05/27/2013 -	94.21.250.26	2	32	1981	4	1	2	3	1	0	0	0	2	5
2	7	10	6	8	8	5	5	11	6	71	2	18	3,25	1,666666667	3,6	3,333333333	3	3,666666667	2,333333333	4	4	3	0	-3	0	0	25,2825699	18	25	32	75	1	102	818	05/27/2013 -	84.3.21.62	2	28	1985	4	4	2	3	2	2	2	0	0	4
2	7	8	5	6	10	6	5	6	5	64	4	18	3	1,333333333	4	2,333333333	2,5	3,666666667	2,333333333	3,75	6	4	-1	-3	0	0	21,77843524	14	21	29	64	1	106	824	05/27/2013 -	84.1.61.47	2	32	1981	4	1	2	4	3	2	3	0	0	2
2	13	11	12	27	14	8	8	12	15	128	9	15	2,75	3	2,6	3	3	3	2,666666667	2,75	3	2	-1	-5	2	1	24,44180209	4	11	17	32	1	108	827	05/27/2013 -	89.133.93.29	2	31	1982	3	1	2	5	3	0	0	0	0	3
2	7	6	4	10	8	5	5	5	5	59	0	15	2,75	2	3,4	3	2,25	2	2,666666667	4,75	5	4	0	0	0	0	19,03114187	12	21	30	63	1	112	835	05/27/2013 -	86.59.204.111	2	34	1979	4	1	2	3	3	3	0	2	0	3
2	7	8	10	10	14	11	6	9	9	89	3	20	3,5	1	4	2,333333333	2,75	2	3	2,5	4	5	-2	-8	0	0	24,609375	7	12	14	33	1	117	843	05/27/2013 -	62.165.226.17	2	39	1974	4	1	2	4	4	2	0	2	0	4
2	7	9	6	10	8	5	5	6	5	65	2	15	2,25	1,666666667	2,6	2,666666667	2,75	2,333333333	2	3	1	3	-1	-5	0	0	24,34175829	10	10	17	37	1	134	865	05/27/2013 -	78.92.10.17	2	28	1985	4	1	2	3	3	2	0	1	0	1
2	9	6	4	7	6	5	5	5	5	59	3	19	2,75	1	3,8	1	3,75	2	2,666666667	3,5	7	5	-1	-3	0	0	21,8299522	15	18	33	66	3	135	867	05/27/2013 -	188.143.24.77	2	29	1984	3	1	1	4	2	2	0	0	4	2
2	10	9	5	9	7	6	5	6	6	67	3	16	2	2	4,8	2,333333333	4,75	2	3	2	5	4	-2	-6	1	0	22,05219018	13	17	31	61	3	136	868	05/27/2013 -	89.135.194.23	2	42	1971	4	1	2	3	3	2	0	0	2	4
2	10	17	14	15	26	17	11	16	15	149	3	18	3,75	1,666666667	4,2	2,666666667	4,75	3,666666667	4,666666667	3,5	3	4	-3	-13	1	0	25,18078512	8	13	22	43	3	142	879	05/27/2013 -	86.101.158.12	2	22	1991	3	4	1	3	3	0	0	0	3	1
2	8	20	4	10	12	6	6	9	6	86	2	20	1	1	3,6	1	1	1	1	3,25	4	5	0	-2	0	0	19,36247266	14	20	30	64	3	152	890	05/27/2013 -	84.1.208.160	2	24	1989	4	4	1	3	2	3	2	0	2	1
2	10	15	4	12	8	6	5	5	8	78	0	20	1	1	2,4	1,666666667	1,25	1	1	1,75	3	4	0	0	0	0	20,44913742	15	18	30	63	3	159	905	05/27/2013 -	84.2.186.129	2	21	1992	3	4	1	2	2	3	0	3	3	2
2	8	7	4	8	8	6	6	6	6	65	2	17	2,25	1	3,4	1	3	2,666666667	1	2	8	4	-1	-4	0	0	22,03856749	12	17	23	52	1	162	909	05/27/2013 -	84.2.100.237	2	23	1990	3	4	4	3	4	0	0	0	1	3
2	8	10	5	11	8	7	5	6	5	69	3	16	1,75	1,666666667	3	2	3	2,666666667	1,666666667	3	5	4	-1	-2	0	0	21,3577956	9	18	22	49	1	164	913	05/27/2013 -	80.99.63.115	2	45	1968	4	1	1	3	3	3	3	2	1	4
2	14	12	5	8	9	7	9	8	6	85	5	19	1	1,333333333	3,2	3	2	2	1,666666667	1,75	2	3	1	0	0	0	19,48696145	15	23	32	70	1	166	918	05/28/2013 -	84.225.72.154	2	23	1990	4	1	2	4	3	0	0	0	0	1
2	7	8	5	9	8	6	7	7	5	67	3	19	3,25	5	1,6	2	3	2,666666667	4,333333333	1,75	8	3	-1	-5	0	0	22,58270917	11	16	25	52	3	169	923	05/28/2013 -	92.251.255.14	2	28	1985	4	1	2	4	2	0	0	1	2	4
2	7	11	6	10	9	7	5	7	6	72	4	18	2	2	2,8	2	3	2	2,333333333	2,25	1	5	-1	-3	0	0	20,83252961	11	15	23	49	1	172	928	05/28/2013 -	92.249.221.16	2	22	1991	3	5	1	4	3	2	2	0	0	1
2	7	8	5	6	6	5	5	6	5	57	1	19	2	2,333333333	3,6	2,666666667	3	2,333333333	2,333333333	2	9	4	-1	-4	2	1	22,98539751	15	15	29	59	3	177	934	05/28/2013 -	84.206.48.247	2	41	1972	4	1	2	3	4	2	0	0	3	5
2	7	9	4	9	6	6	5	5	5	61	1	20	2,5	1	1,4	1	1	1	1	2,75	4	6	0	-3	1	0	22,77318641	18	28	34	80	1	187	947	05/28/2013 -	94.21.228.238	2	45	1968	3	1	2	4	4	4	4	0	0	4
2	8	7	4	9	10	5	5	5	6	64	0	18	2	1	3	1,333333333	2,75	1,333333333	1,666666667	2,5	8	6	-1	0	0	0	22,94811574	15	20	24	59	1	195	960	05/28/2013 -	46.107.214.17	2	58	1955	4	1	2	3	4	3	0	0	1	4
2	7	8	5	10	6	5	5	6	6	63	2	18	2,5	1	2,8	1,666666667	1,25	2,333333333	1	2,25	4	6	-2	-8	0	0	25,46938776	14	18	32	64	1	197	962	05/28/2013 -	46.107.208.88	2	30	1983	4	1	2	2	4	2	0	0	0	4
2	11	8	7	12	10	7	6	9	7	83	4	17	4,25	2	4	2,333333333	3,5	2,333333333	3	4,25	1	4	-2	-6	1	0	25,4580659	14	15	30	59	1	204	975	05/28/2013 -	46.139.247.1	2	66	1947	3	1	4	4	3	0	0	0	0	1
2	8	9	5	6	8	6	7	6	5	64	1	20	2	1	4	2,666666667	1,75	2	1,666666667	1,75	7	2	-1	-5	0	0	22,32142857	14	17	27	58	4	206	977	05/28/2013 -	80.95.86.140	2	40	1973	3	1	4	4	1	0	0	0	1	3
2	7	9	5	8	9	6	5	7	5	66	1	22	1	1	2,4	1	2,75	1	1	3	8	5	-2	-9	0	0	27,99036281	16	29	35	80	3	209	984	05/28/2013 -	94.27.206.172	2	37	1976	3	1	3	4	2	2	0	0	4	4
2	15	10	8	17	13	7	6	10	7	98	2	20	3,75	1	3,6	2,666666667	3,75	4,666666667	3	3,5	9	4	-1	-15	0	0	33,203125	12	19	27	58	3	212	987	05/28/2013 -	81.183.66.109	2	35	1978	3	1	2	4	2	1	0	1	2	4
2	7	8	4	6	8	6	5	6	5	59	1	21	3	1,333333333	3,8	2,333333333	2,75	2	1,666666667	3	7	4	0	0	0	0	20,54988662	13	20	27	60	1	213	988	05/28/2013 -	15.195.185.81	2	43	1970	4	1	2	3	2	0	0	0	1	3
2	7	8	6	9	11	8	6	8	8	75	1	16	2	1	3,6	2,333333333	4,5	1	1,666666667	3,5	9	6	-1	-3	1	0	20,79672989	12	15	26	53	1	215	992	05/28/2013 -	92.249.242.25	2	46	1967	3	1	2	4	4	3	0	2	1	4
2	7	7	4	6	8	5	5	5	5	56	0	19	2,5	1	3,2	1,333333333	2,5	3,666666667	3	5	3	5	-1	-4	0	0	22,67995241	15	19	29	63	1	228	101	05/28/2013 -	198.182.37.20	2	36	1977	4	1	2	3	4	3	0	0	0	3
2	10	15	4	14	16	15	10	8	5	109	6	16	4,5	1	4,4	3,666666667	1,5	3,333333333	1,666666667	3,25	5	2	-1	-3	3	1	21,41094498	13	21	26	60	4	230	101	05/28/2013 -	89.135.189.19	2	32	1981	3	1	2	4	1	1	0	1	0	5
2	13	6	4	12	6	5	5	5	5	65	5	17	1	1,333333333	3,2	1	1,5	1	1	3,5	6	6	0	0	0	0	17,36111111	11	16	29	56	2	236	102	05/28/2013 -	79.121.82.15	2	23	1990	4	4	1	2	0	0	0	0	3	0
2	7	7	4	10	10	6	5	5	5	63	0	16	1	1	1,4	1	1	1	1	1	8	6	-1	2	2	1	20,2812331	13	25	32	70	1	237	102	05/28/2013 -	80.98.180.58	2	25	1988	4	1	2	3	3	3	3	2	0	6
2	12	11	5	9	10	9	10	11	7	88	4	16	1	1	4,4	3,666666667	1,75	1,666666667	1,333333333	2,5	5	5	0	0	0	0	19,05197378	16	16	33	65	1	245	103	05/28/2013 -	188.6.193.111	2	20	1993	3	5	4	3	5	0	0	3	0	5
2	20	11	12	20	24	17	11	15	13	156	4	21	2,5	2	4	3	2	2,333333333	2,333333333	1,25	4	5	-2	-2	1	0	19,140625	7	8	20	35	1	256	105	05/28/2013 -	89.132.74.218	2	32	1981	4	1	2	6	4	2	0	0	0	4
2	8	12	7	6	8	7	8	6	6	73	3	21	3	1	3,4	1,333333333	2,5	1,666666667	1,333333333	2	11	5	-3	-12	1	0	29,38475666	15	17	30	62	1	260	106	05/28/2013 -	80.99.133.139	2	44	1969	3	1	2	4	3	3	2	0	1	6
2	7	6	5	8	6	10	5	5	5	61	1	17	4	1	5	2,666666667	2,5	4,666666667	4	2,5	6	3	-1	-4	0	0	23,83673469	15	23	36	74	1	271	108	05/28/2013 -	81.165.36.191	2	36	1977	4	1	2	2	3	2	0	0	0	6
2	8	8	11	13	10	8	8	11	8	89	3	21	1,25	1	2,8	2,666666667	3	2	1	3,5	10	4	-1	-3	1	0	19,49317739	12	16	19	47	1	277	108	05/28/2013 -	89.132.126.43	2	22	1991	3	4	4	3	4	2	3	0	1	5
2	7	17	16	15	18	16	7	14	7	122	2	18	2,25	1	5	3,666666667	4,5	4	2,333333333	3	11	2	-1	-3	0	0	20,95717116	6	8	14	28	2	280	109	05/28/2013 -	78.92.145.139	2	27	1986	4	1	2	4	1	0	0	0	2	5
2	7	7	7	14	8	7	5	5	8	72	0	18	3,25	1,666666667	2,8	2	2,5	4	2,333333333	3,25	6	2	0	2	0	0	20,07733492	12	21	27	60	4	284	109	05/28/2013 -	94.21.197.127	2	36	1977	4	1	2	2	1	0	0	0	1	4
2	7	8	4	6	9	5	5	5	5	59	1	22	2,75	1,333333333	4,4	2	3,5	3,666666667	3,333333333	3	6	5	0	0	0	0	19,05197378	12	18	25	55	3	293	111	05/29/2013 -	149.217.40.12	2	27	1986	4	4	1	4	2	2	0	0	5	0
2	7	6	5	7	7	5	5	8	6	60	1	19	4	1	3,2	3	1,75	1,666666667	1	2,25	7	4	-2	-6	0	0	25,91068435	8	16	22	46	1	298	112	05/29/2013 -	86.101.226.21	2	35	1978	4	1	2	4	3	2	2	2	0	6
2	10	12	6	10	9	8	5	6	6	77	2	16	2	1	4,8	2,666666667	2,75	1,333333333	1,333333333	2,75	5	3	-1	-3	0	0	23,14725512	11	26	28	65	2	306	113	05/29/2013 -	86.59.221.146	2	51	1962	4	1	2	3	0	0	0	0	3	0
2	13	8	7	11	12	5	15	7	8	95	3	17	4	1,333333333	4	1,666666667	4,5	4	3	4,5	9	5	-1	-3	0	0	20,2020202	4	7	9	20	1	319	115	05/30/2013 -	78.131.69.138	2	35	1978	4	1	2	4	4	2	1	1	1	5
2	7	7	6	7	7	5	5	6	5	59	1	17	1,5	1	3,4	2,333333333	2	1,333333333	2	3	3	6	0	0	1	0	22,03856749	15	15	31	61	1	320	115	05/30/2013 -	195.228.227.1	2	38	1975	4	1	2	2	3	1	0	3	0	3
2	7	7	5	9	9	5	7	6	7	66	3	21	1	1	4	2	3,5	4	1,333333333	2	6	4	-1	-5	0	0	20,2020202	12	10	24	46	3	322	115	05/30/2013 -	78.131.11.84	2	37	1976	4	1	2	4	2	2	2	2	4	2
2	8	15	5	10	11	7	5	7	6	79	0	16	3	1,666666667	4,6	4	2,25	1,666666667	1,666666667	3,5	5	3	0	0	0	0	22,07409972	13	13	31	57	2	323	115	05/30/2013 -	178.48.238.14	2	32	1981	4	1	2	4	0	0	0	0	2	0
2	9	11	8	8	10	8	5	7	5	76	5	20	1,25	2	3,2	1,333333333	3,75	2	1,666666667	2	4	3	-1	-3	0	0	24,84098009	15	19	31	65	1	327	116	05/30/2013 -	89.135.21.230	2	63	1950	4	1	1	3	3	1	0	0	0	4
2	11	12	7	8	8	5	5	6	5	72	1	18	3	1,333333333	3	2,333333333	1	2,666666667	1,333333333	3,75	10	4	-1	-8	0	0	25,97011555	15	24	35	74	3	344	120	06/02/2013 -	79.121.44.167	2	44	1969	4	1	2	5	2	2	0	0	2	4
2	13	13	5	14	14	6	7	7	6	91	2	22	1	1	1,6	1	1	1	1	1	6	9	-2	-15	0	0	27,54820937	14	18	26	58	1	347	121	06/03/2013 -	193.130.120.2	2	38	1975	4	1	2	2	5	3	3	2	0	3
2	7	6	4	6	7	5	5	5	6	55	1	22	1	1	3,2	1	2,5	3	1,333333333	3,75	4	7	-1	-6	0	0	23,22543185	16	9	26	51	1	349	121	06/03/2013 -	188.6.125.143	2	31	1982	4	1	2	2	5	2	0	0	0	4
2	7	7	5	7	6	6	5	5	5	57	1	17	3,5	1	4,6	1	1,25	1	1,333333333	3,25	5	5	0	0	0	0	19,53125	15	20	28	63	1	354	123	06/05/2013 -	193.130.120.2	2	31	1982	4	1	2	3	3	3	4	0	1	4
2	7	9	10	6	11	6	6	10	8	77	1	16	2	1,666666667	4	2,333333333	5	2	3,333333333	3	7	4	-1	-14	0	0	23,32341806	12	18	31	61	1	357	135	06/06/2013 -	86.59.229.253	2	33	1980	4	1	2	2	2	1	0	0	1	4
2	8	10	11	25	20	18	15	15	11	141	9	23	1,75	1,666666667	3,8	2,666666667	1,75	3,666666667	1,333333333	2	2	3	0	0	0	0	22,60026298	12	16	28	56	3	365	143	06/09/2013 -	188.6.126.58	2	38	1975	4	1	2	3	4	2	2	0	2	1
2	9	10	4	10	9	8	5	6	7	72	5	22	1,75	1	3,2	1	2,25	1,666666667	1,333333333	2,75	2	5	1	2	1	0	19,15158479	6	16	29	51	1	369	147	06/10/2013 -	87.114.159.51	2	36	1977	4	4	2	4	3	3	0	0	0	2
2	11	14	9	10	12	13	8	16	10	112	7	22	1,75	2,666666667	4	2,666666667	3,5	2	2	3,25	5	2	-2	-5	3	1	20,44913742	10	16	22	48	4	372	150	06/12/2013 -	178.48.160.26	2	22	1991	3	4	1	4	1	0	0	0	1	1
2	7	11	6	16	16	8	6	10	7	95	4	18	1	1	2,4	2,333333333	3	1,333333333	1	3,5	4	4	1	2	0	0	19,00390835	12	19	27	58	2	378	151	06/12/2013 -	178.164.164.5	2	25	1988	4	4	2	4	0	0	0	0	3	0
2	8	10	8	26	17	13	11	10	9	118	3	18	1,5	1	2,4	3	1	2,666666667	1	4	2	6	-2	-16	2	1	28,02768166	11	14	34	59	1	381	152	06/13/2013 -	86.59.221.142	2	29	1984	4	1	2	2	4	3	0	0	0	2
2	9	13	10	10	13	10	5	5	5	85	1	22	1	1	3,8	3,666666667	2	1	1	1,75	6	4	-2	-10	0	0	25,71166208	14	16	21	51	1	400	156	06/15/2013 -	188.143.109.1	2	34	1979	3	1	2	5	3	3	0	0	0	6
2	12	14	7	7	15	11	10	6	7	94	2	17	4	1	4	3,666666667	4,75	3	2,333333333	3,5	8	3		-1	0	0	21,63114885	12	14	28	54	1	405	164	06/19/2013 -	84.206.43.2	2	37	1976	4	1	2	4	2	2	0	0	1	5
2	7	8	4	7	8	5	5	8	5	65	1	17	1,5	1,333333333	4,4	3	4,75	2,666666667	2	5	5	6	1	2	0	0	18,75	14	24	32	70	1	406	169	06/20/2013 -	78.131.29.64	2	37	1976	4	1	2	3	4	3	0	0	0	4
2	13	8	10	16	17	20	8	11	11	123	6	15	5	1	3,2	4	2	2	1,666666667	3,75	4	3	1	3	0	0	18,21832243	11	18	25	54	4	417	183	06/25/2013 -	62.165.236.34	2	28	1985	4	1	2	4	1	1	0	0	0	4
2	8	6	5	8	7	6	5	6	5	61	0	18	1	1	3,6	1	4	1	1	2,25	5	5	-1	-14	0	0	22,76146754	14	15	31	60	1	435	186	06/25/2013 -	86.101.7.193	2	54	1959	3	1	2	4	4	2	0	3	0	5
2	7	6	7	10	9	5	5	5	5	63	2	16	1,75	1	2,8	1	1	1	1	3,25	2	4	-1	-2	1	0	22,03856749	15	24	30	69	1	437	186	06/25/2013 -	195.228.158.2	2	27	1986	4	1	2	2	3	0	0	0	0	2
2	7	9	4	6	7	5	5	5	5	57	0	20	2,5	2	4	2,333333333	4,5	2,666666667	3,333333333	4	9	5	0	0	0	0	17,99307958	15	24	30	69	2	439	186	06/25/2013 -	176.63.219.31	2	20	1993	3	4	1	4	1	0	0	0	5	3
2	7	12	6	11	10	7	6	7	6	76	1	17	2,5	1	3	1,333333333	1,25	2,333333333	1	4	3	4	-2	-5	0	0	22,32142857	12	27	32	71	3	443	188	06/25/2013 -	84.224.89.56	2	33	1980	4	5	2	4	3	2	1	0	2	3
2	7	7	5	8	6	6	7	6	5	61	2	20	2	1,333333333	4,4	3	2,5	2	3	4,25	7	4	-2	-4	0	0	22,77318641	15	13	29	57	2	445	188	06/25/2013 -	62.165.220.39	2	38	1975	4	4	2	2	1	0	0	0	4	3
2	11	14	7	10	11	7	5	7	6	83	3	16	3,5	1	4,8	3,666666667	1,25	3,333333333	2,333333333	3	12	3	-1	-3	0	0	21,875	9	11	22	42	3	449	189	06/25/2013 -	85.242.163.85	2	30	1983	4	1	2	4	2	2	2	0	2	6
2	7	7	4	7	7	6	6	7	5	60	2	17	2,75	1,333333333	4,6	4,666666667	2,5	3	2	4,25	3	5	0	-5	0	0	21,30394858	12	10	27	49	1	454	190	06/26/2013 -	94.21.99.224	2	37	1976	4	1	2	3	4	3	1	0	0	3
2	9	7	4	8	7	7	5	5	5	64	0	20	2	1	4	2,666666667	1,5	1,666666667	1,666666667	2,75	6	6	-2	-5	0	0	22,65625	13	22	35	70	4	455	190	06/26/2013 -	89.133.14.126	2	26	1987	4	1	2	3	1	0	0	0	1	1
2	9	9	6	8	7	9	5	5	5	67	3	16	3,25	1	3,6	2,333333333	1	2,666666667	1	3	6	5	-1	-3	0	0	20,41522491	13	20	33	66	1	464	191	06/26/2013 -	80.98.229.104	2	29	1984	4	1	2	3	4	2	2	2	1	6
2	10	8	5	7	8	6	6	7	5	66	1	15	2	1,333333333	4,2	2	2,75	2,333333333	2,666666667	2,75	2	3	0	0	0	0	19,70553242	15	23	29	67	4	465	191	06/26/2013 -	46.107.191.24	2	61	1952	4	1	1	4	0	0	0	0	1	0
2	7	6	5	6	8	5	5	6	5	60	1	18	3,25	1	3,8	3,333333333	3	2	3	4,25	12	7	-1	-2	0	0	22,86236854	13	19	31	63	3	481	194	06/26/2013 -	176.241.49.22	2	35	1978	4	1	2	4	5	2	0	2	5	6
2	7	8	6	9	8	8	5	6	5	68	1	18	4,25	1,333333333	4,6	4	3,75	3,333333333	3,333333333	4	3	4	-2	-6	0	0	24,21875	10	9	18	37	4	495	196	06/26/2013 -	78.131.69.221	2	27	1986	4	1	2	4	0	0	0	0	0	0
2	12	13	6	10	11	8	5	9	5	84	2	20	2	1	3,6	3,333333333	2,25	1	1,666666667	1,25	1	3	-2	-6	1	0	22,98539751	15	25	30	70	1	496	196	06/26/2013 -	89.133.131.22	2	24	1989	4	4	2	3	3	0	0	0	0	1
2	11	16	7	14	12	9	9	8	6	99	5	19	4	1	4,4	3	2,75	3	3	3,5	2	4	-1	-2	0	0	21,55102041	9	9	16	34	1	502	198	06/27/2013 -	195.228.141.2	2	32	1981	4	4	2	5	2	2	0	0	0	2
2	7	6	5	8	11	5	5	5	5	61	2	20	2	1	3,4	2,333333333	2,25	2	2,333333333	2,5	2	4	1	4	0	0	17,85651763	13	14	25	52	1	504	198	06/27/2013 -	84.206.43.196	2	41	1972	4	1	2	4	3	0	0	0	0	2
2	7	11	5	6	6	5	5	6	6	61	1	17	2,25	1,333333333	3,8	2	2,75	2	1,666666667	3	2	4	0	-1	1	0	19,921875	14	13	29	56	1	505	199	06/27/2013 -	94.21.75.244	2	37	1976	3	1	1	4	3	0	0	0	0	2
2	7	12	7	17	9	9	8	8	5	86	4	20	2	1	4,4	2,333333333	2	2	2	1,75	7	3	0	0	0	0	18,71094925	9	15	23	47	1	510	200	06/28/2013 -	89.223.238.14	2	34	1979	4	1	2	4	2	0	0	0	0	4
2	11	12	9	6	6	5	5	5	5	69	0	19	5	1	5	3,666666667	1	5	3,666666667	1	6	2	0	0	0	0	18,72417355	15	20	29	64	2	514	201	06/29/2013 -	92.249.157.24	2	34	1979	4	1	2	4	0	0	0	0	3	0
2	7	11	5	8	6	6	5	7	5	64	2	21	3	1,333333333	4,2	2,666666667	2,25	4,666666667	1,666666667	4,25	7	6	0	0	0	0	20,77562327	16	20	25	61	4	526	203	06/30/2013 -	5.63.206.235	2	41	1972	4	1	2	3	1	0	0	0	1	2
2	7	11	4	7	8	6	6	7	6	66	0	18	1	1,666666667	4,2	2,666666667	1,75	2,333333333	1	3,5	5	4	-2	-6	1	0	21,383942	18	16	28	62	1	544	2074	07/07/2013 -	84.1.176.170	2	39	1974	3	1	2	4	3	0	0	0	0	5
2	7	9	4	7	7	5	5	5	5	58	1	16	3,5	1,333333333	3	1	2,25	2	2	2,75	3	4	-1	-3	0	0	21,77384236	15	20	29	64	1	552	2087	07/08/2013 -	62.201.80.236	2	46	1967	4	1	2	2	3	2	0	0	1	3
2	7	6	4	6	7	5	5	5	5	54	0	18	2,25	1,333333333	4,2	1,333333333	4	3,333333333	2,666666667	4,5	2	4	-1	-7	1	0	25,390625	12	15	30	57	1	561	2133	07/15/2013 -	86.101.227.24	2	39	1974	4	5	2	4	2	3	3	0	0	2
2	10	12	6	10	9	10	7	5	9	82	5	19	2,5	1	3,6	2,666666667	1,5	2	2	2,5	5	3	0	0	0	0	19,86851717	16	18	25	59	3	565	2137	07/15/2013 -	138.250.111.1	2	26	1987	4	1	2	3	2	1	0	2	2	1
2	11	12	8	18	12	10	6	12	9	108	4	20	5	1	4	5	3	3,333333333	2,333333333	2,25	7	2	0	-6	1	0	24,85907356	6	20	28	54	4	581	2165	07/15/2013 -	80.99.74.225	2	28	1985	4	1	2	3	1	1	1	1	1	4
2	7	10	6	8	9	6	7	6	5	70	2	15	3	2	4	2,333333333	1,5	3	1,666666667	3,75	11	3	-1	-3	0	0	21,30394858	16	20	26	62	1	591	2179	07/15/2013 -	84.1.194.30	2	31	1982	4	1	2	4	4	3	2	0	1	5
2	7	8	4	7	6	5	5	5	5	56	4	19	1,75	1,333333333	4,2	2	2,25	1,666666667	2	3,25	4	4	-1	-4	0	0	20,93663912	15	16	26	57	1	593	2181	07/15/2013 -	78.139.21.170	2	38	1975	3	1	2	2	4	2	3	0	0	4
2	7	6	5	9	10	6	5	6	6	64	3	20	2,25	1	4,6	3,666666667	4,75	2,666666667	2	3,25	7	4	-4	-16	2	1	26,21882086	8	11	29	48	1	610	2209	07/16/2013 -	193.113.57.16	2	33	1980	4	1	2	3	3	0	0	0	1	3
2	7	10	5	8	7	6	7	6	5	66	0	16	1	1,333333333	4,2	3	2,25	1,333333333	2	3,25	6	5	-3	-8	0	0	24,91349481	17	24	33	74	1	612	2211	07/16/2013 -	86.59.219.54	2	58	1955	4	1	1	2	6	2	0	1	0	6
2	10	11	5	20	14	7	9	10	8	104	7	19	3	1	4,6	2,666666667	2,5	2,666666667	2,666666667	2	4	4	-1	-2	1	0	20,13477975	10	9	17	36	1	614	2215	07/16/2013 -	80.99.46.10	2	25	1988	4	1	2	5	2	3	3	0	1	1
2	22	11	10	9	16	11	6	13	6	116	5	17	5	1	3,8	2	1	2	2	3,75	6	3	2	4	1	0	18,51354176	14	20	34	68	4	618	2223	07/16/2013 -	212.96.35.110	2	22	1991	3	4	3	4	0	0	0	0	1	0
2	13	9	6	10	9	9	5	7	8	81	1	16	4	2	4,4	2,666666667	4,25	2,333333333	3	4	6	4	0	0	0	0	19,10009183	15	21	31	67	2	622	2234	07/16/2013 -	176.63.242.74	2	51	1962	4	1	2	3	0	0	0	0	4	0
2	12	11	10	10	10	6	5	8	7	83	5	17	4	1,666666667	3	2,333333333	1,5	2	2	3	4	4	2	3	0	0	19,36983471	9	13	16	38	1	634	2251	07/16/2013 -	80.98.196.246	2	36	1977	4	1	2	4	2	1	0	0	0	4
2	7	6	5	6	6	5	5	8	5	58	2	16	2,5	1,666666667	3,6	2,333333333	4,25	3	2,333333333	4	8	6	-1	-2	0	0	19,9099723	11	12	20	43	3	649	2278	07/16/2013 -	85.238.81.34	2	38	1975	4	1	2	4	3	2	3	0	3	3
2	10	11	7	12	9	9	5	11	7	86	3	16	1	1	4	4,666666667	1	3,666666667	1	2,75	9	3	0	-3	0	0	19,25702882	5	7	17	29	3	651	2288	07/17/2013 -	145.236.252.3	2	52	1961	3	1	2	4	2	2	0	0	2	3
2	21	16	12	22	19	11	7	12	16	144	6	16	2	1	3,2	2	1,5	1,666666667	1	2,5	4	4	0	-3	0	0	17,00680272	12	17	29	58	1	655	2300	07/17/2013 -	188.173.149.2	2	25	1988	4	1	1	3	3	2	3	0	0	4
2	8	13	8	10	10	11	5	6	5	82	4	16	1,75	1	4,6	3,333333333	4	2,333333333	2	3,75	7	2	-2	-6	1	0	23,66524436	15	19	24	58	4	656	2302	07/17/2013 -	84.0.192.211	2	30	1983	4	1	2	4	1	0	0	0	1	2
2	7	8	4	9	7	7	5	6	6	63	0	17	1	1,333333333	3,6	1,666666667	3,25	2	1,333333333	2,25	10	5	0	0	0	0	20,95717116	15	17	29	61	3	664	2312	07/17/2013 -	188.6.133.11	2	19	1994	1	3	1	4	5	0	0	0	5	5
2	10	8	6	11	10	8	5	12	7	81	0	17	1	1,333333333	4,6	1	2,75	2	2,666666667	2,75	12	3	0	0	2	1	18,93877551	9	16	26	51	3	669	2320	07/18/2013 -	91.83.145.82	2	25	1988	4	1	2	4	2	0	0	0	4	6
2	7	18	13	18	17	15	10	20	9	137	7	20	2,75	1,333333333	4,6	3	2,75	2,333333333	2	1,25	2	4	2	5	0	0	15,94387755	12	14	30	56	2	674	2335	07/18/2013 -	178.48.77.11	2	19	1994	3	4	4	3	0	0	0	0	4	0
2	8	9	7	9	9	10	7	8	7	79	1	16	2,5	1	4,2	2	3,25	2	3	3,75	2	5	-2	-10	0	0	26,0261749	16	15	29	60	1	677	2344	07/19/2013 -	78.92.98.182	2	46	1967	4	1	2	4	3	0	0	0	1	1
2	7	7	7	8	10	9	5	9	6	72	2	18	2,25	1,666666667	3,6	3,333333333	1,75	3,666666667	2,333333333	4	8	4	-1	-2	1	0	21,0076678	13	19	24	56	4	679	2348	07/20/2013 -	80.99.60.72	2	35	1978	4	1	2	3	1	0	0	0	1	3
2	7	6	4	6	6	5	5	5	5	53	0	16	1,5	1	4,4	1,333333333	4	2,333333333	1,666666667	3,75	9	4	0	-2	0	0	20,9572742	15	19	31	65	3	684	2357	07/20/2013 -	89.134.152.85	2	32	1981	4	1	2	4	2	2	0	0	4	3
3	7	10	4	7	10	8	5	6	6	68	2	12	2	2,333333333	4,6	2,333333333	5	3	4,333333333	3	4	4	-1	-2	0	0	20,71569381	10	17	25	52	1	65	755	05/27/2013 -	84.3.87.225	2	46	1967	4	1	2	3	3	0	0	0	0	4
3	7	8	6	7	9	5	5	7	7	65	1	12	3	1,333333333	3,2	4	2,5	4	1	4,75	8	3	1	0	0	0	17,99307958	15	14	31	60	4	87	792	05/27/2013 -	188.36.184.20	2	29	1984	4	1	2	3	1	1	0	0	1	4
3	7	9	4	7	6	5	5	6	5	60	0	21	2	1,333333333	2,8	1	3,25	2	1,666666667	2,25	6	4	-1	0	0	0	23,12406059	12	21	34	67	3	23	695	05/27/2013 -	78.139.17.234	1	22	1991	3	4	2	3	3	2	0	0	3	1
3	9	14	8	10	13	16	6	14	5	99	4	24	2	2,333333333	2,6	2	2,25	2	2	3	4	4	-2	-6	1	0	24,54346238	13	19	25	57	1	29	703	05/27/2013 -	194.176.228.5	1	29	1984	4	1	2	3	4	2	0	2	0	4
3	7	15	12	14	12	16	7	12	8	109	4	21	2	2	4,2	2,333333333	3	2	2,333333333	3	5	4	-1	-4	1	0	25,2493372	11	13	24	48	1	99	813	05/27/2013 -	81.182.158.19	1	43	1970	4	1	2	2	3	1	0	0	1	3
3	7	6	4	6	6	5	5	5	5	53	10	21	5	5	5	5	5	5	5	5	6	7	0	-1	0	0	24,69135802	18	30	36	84	3	154	896	05/27/2013 -	217.42.221.19	1	36	1977	4	1	4	4	3	3	3	3	3	3
3	7	7	4	9	13	6	6	8	5	69	0	21	1	1	3	1	1,5	1	2	1,5	5	4	-3	-6	0	0	25,40170132	15	15	28	58	2	167	920	05/28/2013 -	89.132.150.68	1	49	1964	2	1	2	3	0	0	0	0	3	0
3	7	10	5	10	9	6	5	5	5	66	0	23	3	1,333333333	3,6	2,666666667	1	2	3,333333333	4	11	6	0	0	0	0	23,29122996	12	22	26	60	1	265	106	05/28/2013 -	91.120.39.50	1	39	1974	4	1	2	2	5	2	0	0	1	5
3	8	20	17	21	13	17	11	21	15	150	6	23	3	1	1	2,333333333	1	2	2	1,25	4	5	-1	1	1	0	25,60553633	16	13	21	50	1	286	110	05/28/2013 -	84.3.89.252	1	28	1985	4	1	4	3	4	5	3	0	0	4
3	7	6	4	7	10	6	5	7	5	61	1	16	3,25	2	4,2	1,333333333	4,25	1,666666667	2	3,75	7	2	-2	-11	1	0	27,1430375	12	19	28	59	4	290	110	05/29/2013 -	89.135.189.23	1	35	1978	4	1	2	3	1	0	0	0	1	1
3	7	6	4	6	7	7	5	7	5	58	0	22	2,25	1	2,8	2	2,5	2	1,666666667	2,75	10	3	-1	-8	0	0	25,2493372	14	20	26	60	3	300	112	05/29/2013 -	81.183.209.22	1	38	1975	3	1	2	4	2	2	0	0	2	4
3	7	8	6	12	8	6	5	5	6	68	1	22	3,75	2,666666667	3,6	2,333333333	4,5	3,666666667	3,333333333	4,25	12	4	-1	-7	1	0	26,87867813	12	15	28	55	1	362	138	06/07/2013 -	94.21.53.170	1	38	1975	4	4	2	3	3	3	2	0	1	6
3	9	8	6	7	9	5	5	9	5	68	2	18	2,75	1,666666667	2,4	3,666666667	4,25	1,333333333	1	3,25	3	4	-1	0	0	0	23,14814815	12	19	26	57	4	414	183	06/25/2013 -	89.132.125.75	1	34	1979	4	4	3	3	1	1	0	0	0	3
3	8	6	4	10	9	6	5	5	5	63	0	21	2,5	1,666666667	2,4	3,333333333	2,5	2,333333333	1,666666667	3	5	4	0	3	0	0	21,60493827	15	24	29	68	2	422	184	06/25/2013 -	91.82.100.58	1	34	1979	4	1	2	2	0	0	0	0	5	1
3	12	16	10	16	12	8	8	11	8	106	3	22	2,75	1,666666667	3,4	3,666666667	3	2,333333333	1,666666667	1	4	4	0	-4	1	0	25,14285714	8	14	24	46	2	446	188	06/25/2013 -	176.63.83.26	1	29	1984	4	1	2	4	0	0	0	0	4	1
3	11	13	4	11	11	7	5	6	5	77	3	18	5	1,333333333	4,6	4,333333333	2,25	2,666666667	3,333333333	4	5	7	1	7	0	0	21,46193662	11	14	34	59	1	521	202	06/30/2013 -	78.92.9.131	1	43	1970	3	1	4	4	5	3	0	0	0	5
3	7	7	5	7	7	8	5	8	6	64	2	17	3	1,666666667	3,4	2,333333333	3	3,333333333	2,333333333	2,75	7	4	-1	-10	0	0	30,87331204	15	12	31	58	1	562	2134	07/15/2013 -	195.228.19.18	1	30	1983	4	1	2	2	4	0	0	1	1	6
3	8	9	7	9	9	8	6	8	7	75	1	21	2	2	2	2,333333333	2,25	2,666666667	2,333333333	3,5	7	4	-3	-10	1	0	31,09789075	12	11	17	40	1	564	2136	07/15/2013 -	193.242.5.35	1	44	1969	4	1	2	4	2	2	2	0	1	4
3	7	8	4	6	8	5	5	6	5	58	3	19	4,75	1,666666667	4,2	2,333333333	5	2	4,666666667	4,25	5	4	-2	-11	1	0	25,77250396	12	11	23	46	1	623	2235	07/16/2013 -	62.165.207.14	1	32	1981	4	1	2	4	3	2	0	2	0	5
3	9	10	11	11	13	11	8	20	10	112	4	22	1	1	4	3,333333333	1	3	1	4	8	4	-1	-4	0	0	21,09375	10	15	23	48	3	111	834	05/27/2013 -	86.59.229.59	2	35	1978	4	1	2	2	2	0	0	0	3	2
3	16	15	4	10	9	6	8	5	8	89	3	26	1,5	1	3,4	2	1	1,666666667	1	3,5	6	7	-1	-4	0	0	23,14049587	15	29	33	77	3	141	878	05/27/2013 -	94.248.129.11	2	19	1994	3	5	1	2	2	2	0	0	4	1
3	7	9	6	8	7	8	6	6	5	66	4	22	3	1,333333333	3	1,666666667	1	2,333333333	2	3,5	3	5	-1	-4	0	0	21,51385851	12	17	31	60	1	182	940	05/28/2013 -	91.82.39.16	2	40	1973	3	1	2	3	3	2	0	0	0	3
3	7	8	7	6	7	6	5	7	5	63	0	20	1,75	1,333333333	4,6	2,333333333	3,75	3	1	4,75	9	5	1	-2	0	0	20,24489796	12	11	21	44	3	190	954	05/28/2013 -	80.98.18.250	2	35	1978	3	1	2	4	2	2	2	0	4	4
3	7	9	9	10	9	6	6	7	5	72	1	23	3	1,333333333	2,2	1,333333333	3,5	1,666666667	1,333333333	2	4	4	0	-2	1	0	21,09375	16	24	28	68	3	192	956	05/28/2013 -	87.97.52.50	2	26	1987	4	1	2	3	3	3	0	0	4	2
3	7	8	4	10	9	6	6	9	5	70	0	23	1,5	1	4	1	3,5	1	1,333333333	3,5	6	11	1	3	0	0	20,19557823	13	20	26	59	1	270	107	05/28/2013 -	62.165.225.15	2	27	1986	3	1	2	5	3	2	0	2	1	5
3	9	11	10	11	12	8	8	16	13	102	1	23	3,5	1	4,2	4	3	3,333333333	1	2	6	3	-1	-3	0	0	22,20633069	9	9	14	32	3	282	109	05/28/2013 -	91.120.156.21	2	40	1973	4	1	2	4	2	2	0	0	2	1
3	12	14	9	10	13	12	6	10	9	104	7	23	1,75	1	3,4	1,666666667	1	1,666666667	1	1,5	3	4	-2	-4	1	0	24,14151925	13	18	29	60	1	304	113	05/29/2013 -	31.46.164.231	2	49	1964	3	5	2	5	3	3	0	2	0	3
3	8	8	7	7	8	7	6	9	6	70	2	19	1,5	1,333333333	4,2	3,666666667	1,75	3	2,333333333	3,5	4	4	0	-1	0	0	20,2812331	14	12	27	53	1	305	113	05/29/2013 -	37.143.74.68	2	42	1971	4	1	2	1	2	2	4	0	0	4
3	8	13	7	16	11	7	7	10	5	89	4	20	1	1	2,2	2,333333333	1,5	1	1	1,5	10	6	0	-2	1	0	18,64534404	15	20	29	64	3	337	118	06/01/2013 -	89.132.205.19	2	27	1986	4	1	2	4	3	3	3	0	3	4
3	9	13	8	19	11	10	9	10	10	108	7	21	2,25	1,333333333	4,6	3,333333333	1,25	2	1,333333333	2,25	5	3	-1	-4	1	0	22,67573696	7	10	11	28	4	341	119	06/01/2013 -	188.6.239.104	2	52	1961	4	1	2	4	0	0	0	0	1	0
3	9	10	10	7	12	10	6	11	6	89	4	18	2	1,666666667	3,2	2,333333333	3	3	2,333333333	3,5	9	4	-1	-2	0	0	22,03856749	13	12	26	51	1	351	122	06/04/2013 -	84.206.46.36	2	36	1977	4	1	2	4	3	1	1	1	1	5
3	9	12	10	16	13	6	7	11	6	95	2	15	2,75	2	4,6	2,333333333	5	2,666666667	3,666666667	2,5	10	4	-2	-4	0	0	24,24242424	6	9	18	33	1	368	145	06/10/2013 -	178.48.19.101	2	25	1988	4	1	2	3	4	0	0	3	0	5
3	11	6	4	7	10	6	5	7	5	69	2	21	2,5	1	4,6	3,333333333	3,25	1,333333333	3	3	9	2	-1	-2	0	0	20,04744562	12	16	29	57	1	375	150	06/12/2013 -	91.82.6.7	2	25	1988	4	5	2	3	4	4	0	5	1	6
3	7	7	4	10	9	10	5	7	5	68	2	21	2,5	1,666666667	3,8	2,666666667	3	3,333333333	2,666666667	4	2	5	-1	-3	0	0	18,77834467	14	15	27	56	3	396	155	06/15/2013 -	145.236.83.28	2	22	1991	4	4	1	4	4	3	0	0	3	1
3	15	7	4	10	12	9	9	6	6	85	0	23	3	1,333333333	3,4	1	1,75	2,333333333	2	2,5	8	5	-1	-3	0	0	22,65625	12	20	28	60	1	440	187	06/25/2013 -	176.63.172.12	2	33	1980	4	1	2	2	4	0	2	0	1	4
3	11	10	6	8	10	5	5	9	6	74	1	15	1,25	1	4,4	2,666666667	2	1	1	2,75	5	4	-2	-2	0	0	19,84126984	15	22	29	66	1	470	192	06/26/2013 -	194.9.252.225	2	38	1975	4	1	2	2	3	3	0	0	0	5
3	11	21	16	21	17	12	7	16	12	139	7	24	1	1	2,8	2	2,25	1	1	1	5	3	-2	-3	2	1	22,05805119	12	17	30	59	1	512	200	06/28/2013 -	80.98.226.240	2	27	1986	4	4	4	2	2	0	0	0	0	4
3	7	6	6	10	6	5	7	5	5	63	1	22	1,75	1,333333333	4,4	4	4,5	2,666666667	3	3	4	4	-2	-3	0	0	22,32142857	16	12	25	53	4	520	202	06/30/2013 -	80.99.111.33	2	29	1984	4	1	2	2	1	0	0	0	1	1
3	13	12	8	11	16	11	7	12	6	103	4	23	1	1,666666667	3,8	3,333333333	1,25	1,666666667	1,333333333	4,5	6	5	0	-2	0	0	19,47077787	15	16	32	63	3	528	204	07/01/2013 -	195.38.116.10	2	28	1985	4	5	1	4	4	2	0	0	3	2
3	12	12	8	21	14	10	5	5	8	101	6	21	3,75	1	4,4	2,666666667	1	3,666666667	1	2,75	4	4	-1	-3	1	0	20,2020202	6	12	19	37	1	636	2253	07/16/2013 -	89.133.18.16	2	29	1984	4	1	2	3	2	2	2	0	0	4
4	8	14	6	11	10	9	5	8	9	86	4	24	1,75	1	4	1,333333333	3	3,333333333	4,666666667	2,5	7	4	-1	-3	0	0	23,80879705	11	16	26	53	2	45	731	05/27/2013 -	86.59.160.59	1	26	1987	4	4	1	2	1	0	0	0	4	1
4	7	10	6	11	8	11	5	12	6	81	1	26	4,5	4	4	2,666666667	5	3,333333333	2	4	6	5	0	6	1	0	22,40817899	7	13	23	43	4	53	741	05/27/2013 -	46.107.47.62	1	37	1976	3	1	2	3	0	0	0	0	0	0
4	7	9	5	12	7	9	6	10	7	77	5	22	3,5	1,333333333	2,8	1	4,25	2	2,666666667	1,75	6	2	-1	-4	0	0	24,54346238	14	14	21	49	4	72	762	05/27/2013 -	94.21.95.194	1	26	1987	3	5	2	4	1	0	0	0	1	2
4	15	16	8	18	17	11	9	14	13	133	7	23	3	1,666666667	1,4	2	1,75	2,666666667	1,666666667	2,5	10	4	1	5	0	0	20,91070816	10	11	13	34	3	83	785	05/27/2013 -	46.107.207.16	1	22	1991	3	4	4	4	2	2	0	2	4	5
4	8	6	4	6	6	5	5	5	5	54	0	26	1	1	4,6	1	3,75	1	1	2	5	5	-2	-5	0	0	24,44727891	12	21	26	59	1	97	811	05/27/2013 -	94.21.162.141	1	33	1980	4	1	2	3	3	0	0	2	0	5
4	7	6	6	13	8	6	6	6	7	69	3	26	2	1	2,6	2,333333333	3,5	1,333333333	4,333333333	2,75	8	4	1	3	0	0	21,43460935	9	17	27	53	3	114	837	05/27/2013 -	80.98.229.46	1	36	1977	4	1	3	2	3	0	0	0	2	4
4	9	9	8	7	7	7	6	7	9	74	1	22	2,25	1,666666667	2,8	2,333333333	3,5	3	3	2,75	6	3	1	6	0	0	21,29529475	13	12	22	47	4	121	848	05/27/2013 -	176.25.121.19	1	44	1969	3	1	1	3	1	1	0	0	1	1
4	7	8	5	8	11	5	5	10	5	68	0	20	1,25	1	3,8	1	4	1,333333333	1,333333333	3,25	8	3	-1	-4	0	0	22,71468144	13	18	34	65	2	137	869	05/27/2013 -	46.107.135.35	1	29	1984	4	1	2	3	1	1	0	0	4	2
4	7	6	4	9	10	5	6	6	5	62	0	24	1,5	1	3,8	3	3	3	1,666666667	3,5	9	6	0	0	0	0	23,88946281	13	21	32	66	3	243	103	05/28/2013 -	80.98.182.83	1	34	1979	3	5	2	3	6	3	3	6	2	6
4	12	14	9	11	11	9	8	10	9	100	2	24	3	2	3,6	2	2,75	1,666666667	2,333333333	3	3	6	-2	-4	1	0	24,02127599	16	17	27	60	1	249	104	05/28/2013 -	193.245.81.30	1	27	1986	4	1	2	4	3	3	3	2	1	3
4	11	14	6	12	10	8	8	7	5	86	6	22	1	1,333333333	2	2,333333333	1	1	1,666666667	3	7	7	-1	-10	0	0	26,8744961	15	17	27	59	1	314	114	05/30/2013 -	213.253.217.4	1	29	1984	4	1	2	3	6	3	2	4	1	4
4	7	7	4	7	8	8	5	7	6	65	1	22	1,25	1	3	3,333333333	1,5	2,333333333	1	2,25	10	4	-1	-5	0	0	24,48979592	15	18	32	65	3	335	118	06/01/2013 -	84.236.57.101	1	33	1980	4	1	2	3	2	2	0	0	3	4
4	8	14	10	14	9	8	9	8	11	95	2	23	4	1	1	1	1	1,666666667	1	1,5	6	4	1	7	0	0	25,76177285	12	20	27	59	1	383	152	06/13/2013 -	78.139.11.237	1	36	1977	4	1	2	3	4	2	2	0	0	6
4	7	7	8	20	16	10	7	10	10	101	4	24	3,75	1	2,4	2,666666667	1,25	3	2,666666667	3	2	8	0	-2	0	0	24,93074792	10	23	29	62	1	390	154	06/15/2013 -	188.157.75.23	1	35	1978	4	1	1	2	4	0	5	0	0	2
4	8	9	5	10	10	6	5	11	6	74	2	23	1,75	2	2,6	2	2,75	2	2	2,5	3	4	0	0	1	0	24,30724356	15	25	31	71	1	397	155	06/15/2013 -	80.98.25.48	1	35	1978	4	5	2	3	2	1	0	0	0	3
4	7	6	4	6	6	6	5	5	5	55	4	24	3,5	1	3,2	2	2,5	1,333333333	1,666666667	1,75	5	5	-1	-4	0	0	24,1516725	12	16	27	55	1	568	2142	07/15/2013 -	81.0.85.122	1	32	1981	3	1	2	3	4	2	0	2	0	5
4	13	22	13	19	16	14	8	15	13	142	6	23	3,5	1,333333333	1,4	1,666666667	2,25	2,333333333	1	1,75	6	5	2	2	0	0	22,64219297	8	10	20	38	1	572	2150	07/15/2013 -	77.221.47.200	1	32	1981	4	1	2	3	3	2	4	0	0	5
4	7	7	4	8	7	6	6	5	6	60	3	19	3	2	4,2	4,333333333	2,25	2,666666667	3	3	10	5	1	10	0	0	20,51508648	7	11	20	38	1	573	2151	07/15/2013 -	193.91.69.169	1	31	1982	4	1	2	3	4	0	0	0	1	5
4	13	13	5	14	12	7	8	8	8	94	4	23	2,25	2	2	2,333333333	2,75	2,666666667	2,333333333	2,25	10	3	-1	-7	0	0	28,04281659	9	11	16	36	3	585	2171	07/15/2013 -	87.86.104.115	1	33	1980	4	1	2	3	3	2	0	1	3	5
4	9	14	8	19	16	7	8	5	10	107	3	23	4,25	1	2,2	1,666666667	2,5	3	1	2,5	6	5	-2	-13	2	1	34,10798936	9	18	22	49	1	598	2191	07/16/2013 -	85.238.73.225	1	55	1958	4	1	2	2	2	2	4	2	0	6
4	7	9	4	8	12	12	5	9	5	77	4	24	1	1	2,6	1	1	1,333333333	2	1,5	12	4	0	-5	0	0	23,67125363	14	24	36	74	3	670	2323	07/18/2013 -	178.48.98.171	1	26	1987	3	1	4	3	4	0	0	0	4	6
4	8	12	7	6	6	8	8	9	5	74	0	24	2,25	1	3,8	1,666666667	2,25	1,333333333	2	2,25	9	4	0	-3	0	0	23,99121286	16	17	31	64	2	673	2332	07/18/2013 -	91.83.145.130	1	22	1991	3	4	1	4	1	0	0	0	5	3
4	12	14	8	13	11	7	6	7	10	95	4	27	1,75	1	3,8	1,333333333	1	1	1	1,5	6	5	-1	-5	0	0	21,35930625	15	15	32	62	3	7	678	05/27/2013 -	80.99.179.111	2	22	1991	3	1	2	3	5	5	4	0	5	3
4	11	13	11	28	16	17	6	12	10	136	5	23	3	1	3,2	2	4,75	2,666666667	1,333333333	2,25	9	7	-1	-4	1	0	18,71094925	6	6	17	29	1	8	679	05/27/2013 -	194.176.228.2	2	23	1990	3	4	1	3	3	2	0	0	1	4
4	11	13	10	15	13	9	6	10	6	100	6	24	1,25	1,333333333	1,6	2	2,5	1	1	1	3	4	1	5	0	0	18,59103675	12	14	27	53	1	18	689	05/27/2013 -	94.21.218.60	2	25	1988	4	1	2	5	2	2	2	1	1	3
4	13	6	4	17	12	6	6	6	6	84	1	26	2,5	1	4,8	1	4,5	2,333333333	1,666666667	1	9	7	-1	-7	1	0	27,28174603	12	10	30	52	1	19	690	05/27/2013 -	80.98.26.198	2	47	1966	4	1	2	4	4	0	0	0	1	3
4	8	12	17	11	16	7	8	13	11	110	4	25	2,75	1	1,8	1,333333333	2,25	2,333333333	1,333333333	2,5	5	6	-1	-3	2	1	20,04744562	10	17	27	54	1	22	694	05/27/2013 -	89.186.112.25	2	34	1979	4	1	2	3	5	4	4	2	0	5
4	9	14	6	11	13	7	5	5	7	85	5	24	1	1	5	1	1,25	2,333333333	1	2,5	5	5	-2	-4	1	0	20,56932966	17	25	34	76	2	39	721	05/27/2013 -	46.251.31.188	2	27	1986	4	4	4	4	1	0	0	1	2	1
4	7	7	5	6	6	6	5	5	5	56	2	27	1,5	1	5	2,666666667	3,25	1,333333333	2	2,5	5	4	-2	-3	1	0	20,06920415	18	19	30	67	3	42	727	05/27/2013 -	84.225.75.85	2	37	1976	4	1	2	3	3	2	0	0	4	2
4	12	13	9	13	9	6	9	8	9	96	2	27	1,5	1	3	1	2	1,666666667	1	1,5	9	4	-1	-1	1	0	19,03114187	13	17	26	56	2	51	738	05/27/2013 -	81.183.39.183	2	19	1994	3	3	1	2	1	0	0	0	4	3
4	7	12	7	8	8	7	5	5	6	70	2	21	1,25	1	3,8	2	3,25	2	1,333333333	3	4	3	-1	-2	0	0	20,02884153	13	16	25	54	2	52	739	05/27/2013 -	93.156.67.193	2	22	1991	3	4	4	3	0	0	0	0	4	0
4	7	8	4	8	8	5	5	6	7	62	4	25	2,5	1	3,6	2	3	3	1,666666667	1,75	10	3	0	-3	0	0	22,58270917	8	9	19	36	3	66	756	05/27/2013 -	46.107.128.15	2	20	1993	3	4	1	4	2	2	0	0	3	5
4	9	9	4	6	13	8	5	8	5	74	6	24	1	1	3,4	1	1	1	1	1	10	4	-2	-13	1	0	26,5625	13	22	29	64	1	69	759	05/27/2013 -	84.225.231.23	2	21	1992	3	4	4	2	4	4	4	2	1	4
4	8	9	5	6	9	7	6	7	5	69	0	24	3,25	2,666666667	4,4	2,666666667	3,75	3	2,333333333	3,5	5	4	0	7	0	0	17,75568182	15	13	33	61	3	70	760	05/27/2013 -	84.225.101.33	2	22	1991	4	4	1	3	2	0	0	0	3	2
4	13	9	4	8	7	8	5	7	5	71	4	27	1,5	1	2,8	1,333333333	1	2	1	3	8	4	0	0	1	0	20,47826661	15	27	32	74	3	84	788	05/27/2013 -	188.156.31.19	2	33	1980	4	1	2	3	2	2	2	0	4	2
4	8	12	7	9	10	9	9	7	8	84	7	25	2,5	1,333333333	3,6	3,666666667	2,5	3	2,333333333	2,5	7	3	-1	-2	1	0	21,09619051	6	13	17	36	1	86	790	05/27/2013 -	80.98.182.60	2	22	1991	3	4	1	4	2	0	0	0	1	4
4	16	14	4	18	20	11	13	7	5	113	1	23	2,5	1	4,8	2	2,25	2,333333333	2,333333333	2,75	4	3	-2	-8	1	0	24,76756592	9	11	30	50	4	105	822	05/27/2013 -	188.36.242.15	2	51	1962	4	1	4	3	1	1	0	0	0	4
4	7	6	6	14	13	9	5	11	7	84	3	24	1	1,333333333	3,6	4,333333333	1,75	4,666666667	1,666666667	2,5	5	3	-1	-2	0	0	19,81767737	12	8	21	41	2	148	885	05/27/2013 -	84.224.22.164	2	28	1985	4	1	2	2	0	0	0	0	3	0
4	8	7	5	6	6	5	7	5	5	59	1	24	1	1	4,2	1	1	1	1	2,25	8	5	0	-2	0	0	20,2812331	18	26	35	79	1	181	939	05/28/2013 -	91.120.127.99	2	31	1982	4	1	2	2	4	3	2	1	1	4
4	7	8	6	8	8	9	6	14	5	76	3	24	1,75	1	3	1	1	1,666666667	1,666666667	2	4	6	3	6	0	0	17,99307958	9	14	31	54	1	184	943	05/28/2013 -	86.59.171.134	2	25	1988	3	1	2	4	4	2	2	0	0	4
4	8	11	5	9	7	5	5	6	7	69	4	22	3,25	1,333333333	4,2	3,333333333	1	2,333333333	2,333333333	4	7	4	1	2	0	0	19,1953028	16	25	33	74	3	198	963	05/28/2013 -	80.98.249.201	2	33	1980	4	1	2	3	4	2	0	0	2	5
4	8	8	5	9	7	5	5	5	6	63	3	23	2	1,333333333	3,4	1,333333333	2,75	2,333333333	1,666666667	5	2	6	-2	-15	2	1	26,0261749	15	24	30	69	1	205	976	05/28/2013 -	198.182.37.20	2	35	1978	4	4	2	2	5	3	3	0	0	2
4	8	7	7	10	10	10	5	11	5	77	3	24	3	1	4,2	2,333333333	1,75	2,666666667	1,666666667	2,5	10	5	0	0	0	0	18,96192742	14	12	24	50	2	233	101	05/28/2013 -	37.143.72.129	2	40	1973	4	1	2	3	1	0	0	0	4	4
4	7	10	5	19	9	10	8	10	7	91	7	26	2	1	2,6	1,333333333	1,5	1,333333333	2	2,5	9	3	0	-2	0	0	17,35891933	12	18	27	57	3	241	103	05/28/2013 -	46.139.139.10	2	36	1977	4	1	2	2	3	2	0	0	3	3
4	8	11	10	14	13	10	9	13	9	102	5	25	2,75	2	2,8	2,333333333	3,25	2,666666667	2,333333333	3	2	7	-2	-3	2	1	22,86236854	15	16	29	60	1	250	104	05/28/2013 -	80.99.53.61	2	41	1972	4	1	3	3	5	2	2	0	0	2
4	7	9	4	6	7	6	6	6	5	60	1	21	2	1	4	4	5	4	3,666666667	4,25	3	5	0	0	0	0	20,2020202	16	21	30	67	1	253	105	05/28/2013 -	213.253.192.1	2	37	1976	4	1	2	3	4	2	0	0	0	3
4	7	13	13	20	16	10	6	10	12	112	4	21	2	1,666666667	3,4	2,333333333	2,75	2,666666667	1	1,25	5	5	-1	-4	0	0	21,8299522	18	21	24	63	1	266	107	05/28/2013 -	77.234.75.61	2	32	1981	3	1	2	3	4	0	0	2	0	5
4	11	16	8	19	11	9	7	12	9	107	6	24	1,75	1	4,2	2,333333333	1,75	1,666666667	2,333333333	1,75	10	4	-2	-4	0	0	21,61281179	10	11	28	49	2	272	108	05/28/2013 -	188.143.65.11	2	28	1985	4	5	1	3	1	1	0	0	4	4
4	17	17	12	25	22	17	11	14	18	164	8	22	2	1	3,2	1,333333333	1,75	1,333333333	1,666666667	2	6	5	0	-2	1	0	20,19557823	11	18	26	55	3	283	109	05/28/2013 -	188.143.95.66	2	29	1984	4	1	2	3	3	3	2	0	3	1
4	8	9	11	25	15	9	5	12	8	109	3	24	2,25	1	3,2	1	1	3,333333333	1,333333333	1,5	6	4	-1	0	0	0	19,605192	14	26	30	70	2	297	112	05/29/2013 -	195.38.98.242	2	20	1993	1	3	1	4	0	0	0	0	6	0
4	7	7	4	6	7	5	5	5	5	55	1	27	3,25	1	4	1	2,25	1	1,666666667	2,5	4	4	-1	-2	0	0	20,3125	16	25	35	76	1	302	112	05/29/2013 -	91.120.87.158	2	34	1979	4	1	4	4	4	2	0	0	0	4
4	9	9	4	10	6	5	5	6	6	64	2	24	3	1,666666667	4	3,333333333	2	2	2	1,75	7	4	0	0	0	0	21,2244898	11	24	26	61	2	326	116	05/30/2013 -	89.133.135.12	2	38	1975	4	1	2	4	1	1	0	0	2	4
4	8	11	7	8	12	9	6	8	5	79	2	26	3,25	1	3,8	1,666666667	2,5	2	1,333333333	1	5	3	-1	-4	0	0	21,96712018	15	17	29	61	2	353	123	06/05/2013 -	78.92.61.155	2	24	1989	4	1	2	4	0	0	0	1	3	0
4	8	17	6	9	10	5	7	9	10	87	3	26	2,75	1	3	1,666666667	1	2,666666667	1	1,5	9	5	-1	-3	0	0	19,72103697	16	14	25	55	1	363	141	06/07/2013 -	85.238.73.168	2	22	1991	3	4	2	4	4	2	0	2	1	5
4	7	8	4	8	7	7	5	5	5	61	0	25	1	1	3	2,333333333	1,25	1,666666667	1	3,25	5	6	-1	-1	0	0	20,28479857	15	19	35	69	3	371	150	06/12/2013 -	82.141.154.4	2	36	1977	4	1	2	4	2	2	0	0	5	0
4	8	11	4	11	9	5	5	9	5	73	2	25	2	1	2,8	1,333333333	1,75	1,333333333	1	1,75	7	6	0	0	0	0	20,2020202	12	18	28	58	3	373	150	06/12/2013 -	188.6.118.238	2	21	1992	3	5	1	3	4	2	3	1	4	2
4	11	6	4	8	11	5	5	8	9	75	0	24	1,25	1	3,2	1	1	1	1	1,75	5	3	0	0	0	0	19,53125	13	21	35	69	2	377	151	06/12/2013 -	157.181.106.1	2	25	1988	4	4	1	6	1	0	0	0	2	1
4	7	8	5	7	11	10	5	5	5	68	1	22	2	1	4,2	1,333333333	1	1,666666667	1,333333333	2,5	1	2	-2	-8	0	0	22,72043837	12	21	34	67	4	398	155	06/15/2013 -	94.21.153.233	2	22	1991	3	4	2	3	1	0	0	0	1	0
4	16	12	6	12	15	12	8	9	6	105	6	25	2,75	1,666666667	5	2,333333333	2,25	1,666666667	2,666666667	2,5	4	4	-1	-3	0	0	18,28677973	13	14	23	50	3	421	184	06/25/2013 -	84.0.171.80	2	22	1991	3	4	4	3	3	0	0	0	4	1
4	7	8	4	8	9	7	5	5	5	65	2	25	1,5	1	4,2	1,333333333	5	2,333333333	1,666666667	3,5	1	4	0	-2	0	0	20,04744562	6	11	21	38	1	447	188	06/25/2013 -	81.183.77.22	2	37	1976	4	1	2	4	3	2	0	0	0	1
4	13	13	7	9	10	7	7	7	7	84	4	25	3,5	1,333333333	1,8	1,666666667	3	2	1,666666667	2,25	5	6	-2	-4	1	0	23,33546614	13	10	18	41	1	450	189	06/25/2013 -	80.99.24.102	2	33	1980	3	1	2	4	4	4	3	0	1	3
4	9	17	9	22	12	9	9	9	18	125	6	21	3,5	1	3	5	1,75	1,666666667	1,333333333	2,75	1	4	-2	-7	0	0	23,87511478	11	17	22	50	1	466	191	06/26/2013 -	79.120.197.22	2	29	1984	4	1	2	3	4	2	0	0	0	1
4	8	7	4	8	10	5	5	6	7	65	2	23	1	1	3,2	1,666666667	3,75	1	1,666666667	2	6	5	-1	-2	0	0	22,32142857	12	14	31	57	2	480	193	06/26/2013 -	84.236.84.240	2	63	1950	3	1	1	4	1	0	0	0	3	1
4	7	8	4	11	9	8	5	7	7	71	1	24	3,5	2	3,2	2	2,75	2,666666667	2	2,25	6	3	0	-2	0	0	20,44674202	15	19	28	62	1	487	194	06/26/2013 -	160.114.157.3	2	39	1974	4	1	2	4	3	2	0	0	1	4
4	7	7	5	7	11	5	6	9	5	66	5	22	4	1	2,6	1,666666667	1	1	1	2	4	6	0	0	0	0	19,26530612	18	25	33	76	1	493	196	06/26/2013 -	89.132.180.11	2	23	1990	3	1	1	2	4	4	4	2	1	4
4	11	11	5	7	7	5	6	11	6	74	4	24	2,5	2	4	2,333333333	2,25	3,333333333	2,333333333	3	5	4	-2	-7	2	1	23,33412098	17	21	30	68	2	499	197	06/27/2013 -	80.99.202.74	2	54	1959	3	1	2	4	1	0	0	0	3	2
4	11	16	6	10	17	7	6	5	6	92	2	24	1,25	1	4,2	4,333333333	3,25	2,666666667	1,666666667	2,25	6	3	0	-1	0	0	19,72103697	13	14	22	49	2	503	198	06/27/2013 -	89.132.10.56	2	22	1991	3	4	1	3	0	0	0	0	4	0
4	9	6	4	10	8	7	5	9	6	72	3	24	2,5	1	3,2	1	1	3,333333333	1,333333333	2,5	3	6	-1	-3	0	0	20,82093992	12	10	28	50	1	507	199	06/27/2013 -	81.182.156.30	2	30	1983	4	1	2	3	3	3	2	1	0	3
4	14	18	9	9	15	8	7	11	8	104	3	23	3,5	1	4	2,666666667	1,5	3	2	2,25	7	4	0	0	0	0	18,11375438	13	16	23	52	3	508	199	06/28/2013 -	213.222.152.2	2	27	1986	4	1	2	3	3	0	3	0	3	4
4	12	13	5	8	7	7	6	7	5	74	3	25	1,5	1	3	1	1	1	1	1,25	4	8	-1	-3	0	0	20,07960128	16	24	32	72	1	522	203	06/30/2013 -	188.36.68.135	2	22	1991	3	4	4	3	5	5	5	2	0	4
4	15	17	12	19	14	18	12	11	15	142	9	24	2,5	1	3,6	3,666666667	1	1	2	3	4	5	0	2	0	0	18,25310979	11	16	21	48	2	532	2048	07/02/2013 -	195.228.230.2	2	34	1979	4	1	2	5	0	0	0	0	3	0
4	8	10	10	7	12	6	7	9	10	83	1	22	2	1,333333333	3,4	2,666666667	3	2,333333333	2	1,5	6	4	1	2	0	0	17,62538055	15	13	21	49	1	542	2072	07/07/2013 -	89.241.18.24	2	31	1982	4	1	2	4	3	0	0	0	1	4
4	11	6	4	8	8	6	7	10	6	76	5	23	2,75	1,333333333	3,4	2,666666667	1	2,666666667	1,666666667	3	4	2	0	5	0	0	18,81892431	15	26	34	75	4	546	2079	07/07/2013 -	81.159.233.28	2	37	1976	3	5	3	3	1	0	0	0	1	2
4	7	8	5	8	7	6	5	6	6	62	0	22	1,25	1,666666667	3,6	2	2,5	2	2	3	9	5	-1	-3	0	0	23,71184463	13	15	29	57	3	567	2141	07/15/2013 -	176.32.206.10	2	47	1966	4	1	2	3	5	5	0	3	4	4
4	7	7	5	7	10	7	6	5	5	63	0	23	1,5	1	2,4	1	1,5	1	1	1,5	4	6	-1	-8	0	0	24,11150746	14	13	23	50	1	578	2161	07/15/2013 -	178.48.166.97	2	35	1978	3	1	2	4	4	0	0	0	0	4
4	8	8	5	11	14	6	6	8	5	75	1	27	1	1	4	1	1	1	1	1,75	5	4	-1	-3	0	0	20,95717116	15	15	32	62	3	582	2166	07/15/2013 -	80.99.222.176	2	23	1990	3	4	4	4	2	3	3	2	2	1
4	8	7	6	6	6	5	5	6	5	58	0	21	3	1,333333333	4,8	1,666666667	3,75	2,666666667	2,666666667	1,75	6	5	-1	-5	0	0	22,49134948	13	16	21	50	1	589	2176	07/15/2013 -	84.3.68.94	2	48	1965	3	1	2	4	4	2	0	2	1	5
4	16	11	6	7	6	9	12	13	6	98	4	27	2,25	1	4,2	3	2,25	1,666666667	1,666666667	2,25	4	4	0	5	1	0	17,77777778	17	19	36	72	1	595	2185	07/15/2013 -	81.182.20.169	2	19	1994	1	2	4	4	3	0	0	0	0	4
4	7	7	5	7	6	7	6	6	5	62	3	19	3,25	2	4,8	4,333333333	4,25	3	2,666666667	4,75	3	3	-1	-4	1	0	21,90758246	13	17	31	61	1	603	2197	07/16/2013 -	171.19.10.2	2	28	1985	4	4	2	3	3	0	0	0	0	3
4	7	7	5	8	9	5	5	6	6	62	3	23	2	1	2,2	1	1	1,333333333	1	3	7	4	0	0	0	0	20,06095444	16	13	30	59	1	606	2201	07/16/2013 -	80.99.254.128	2	35	1978	4	1	1	5	2	3	2	0	1	3
4	11	11	4	12	12	8	13	9	9	95	3	23	1,5	1	4,6	1,666666667	1	1,333333333	1	1,75	7	4	-1	-2	1	0	20,2020202	15	21	31	67	1	608	2206	07/16/2013 -	194.176.246.2	2	27	1986	3	1	2	2	2	1	0	1	0	6
4	20	19	17	20	22	13	11	14	20	170	8	23	3	1,333333333	3,2	3	1	2,333333333	1	2	8	3	1	4	1	0	18,75	15	17	24	56	3	613	2214	07/16/2013 -	81.182.195.14	2	20	1993	3	4	1	4	2	1	0	0	2	4
4	8	6	7	8	9	6	6	7	5	66	0	24	2	1,666666667	3,2	3	2,75	2,333333333	2	2,75	4	6	-1	-2	0	0	22,10028959	12	15	29	56	1	621	2232	07/16/2013 -	178.48.51.179	2	45	1968	3	1	2	4	4	3	0	0	0	4
4	8	8	6	13	10	12	6	9	10	88	5	23	2	2	2,6	2	2	2	2	2	5	4	-2	-2	0	0	19,95935549	15	23	29	67	1	629	2242	07/16/2013 -	178.164.219.1	2	29	1984	4	1	2	3	3	2	0	2	0	5
4	7	7	4	8	7	5	5	6	5	58	2	26	1,25	1	2,8	1,333333333	1	1,666666667	1	1	8	4	0	-2	0	0	21,95247934	14	19	22	55	3	640	2258	07/16/2013 -	94.21.48.63	2	25	1988	4	1	2	4	3	3	1	2	4	3
4	7	7	5	7	11	8	6	6	5	68	1	27	1	1	2,6	1,333333333	1,5	1	1,666666667	3	5	4	0	0	0	0	19,84126984	15	22	30	67	1	643	2264	07/16/2013 -	188.36.61.154	2	55	1958	4	1	2	4	3	2	0	0	0	5
4	8	15	12	22	15	7	10	11	9	116	6	26	1	1	3,4	2,333333333	3	1,666666667	3,666666667	1	7	2	-3	-4	0	0	23,4375	4	11	15	30	4	644	2266	07/16/2013 -	89.132.99.35	2	27	1986	4	1	2	4	1	0	0	0	1	3
4	12	6	4	9	15	16	8	5	5	84	5	25	1	1	3,4	1	1	1	1	1	11	3	0	-3	0	0	20,95717116	7	16	33	56	2	666	2316	07/18/2013 -	188.36.172.17	2	26	1987	4	1	2	4	1	1	0	0	4	5
4	13	9	7	12	11	7	7	10	5	86	1	23	1,75	1	5	2,333333333	2,5	2	2,666666667	2,25	7	4	-2	-5	1	0	23,7332384	12	22	31	65	3	675	2337	07/19/2013 -	195.228.20.13	2	30	1983	3	1	2	4	4	0	0	0	3	4
4	13	11	5	10	11	6	7	7	5	80	3	24	1,5	1	4,8	1,666666667	1	1	1	1	8	2	0	2	0	0	16,80613424	12	14	30	56	4	688	2362	07/21/2013 -	94.197.127.11	2	27	1986	4	1	1	4	1	0	0	0	1	4
4	17	11	4	9	15	9	5	10	5	89	3	30	1,75	1	3	1	1	1	2,333333333	1	6	5	1	0	0	0	20,30517483	18	29	36	83	2	26	698	05/27/2013 -	81.183.21.205	1	21	1992	3	4	1	4	0	0	0	0	5	0
4	7	6	4	7	8	6	5	9	6	62	1	29	3,25	1	2,2	1	1	1,666666667	1	1,75	4	7	2	2	0	0	22,03840116	14	22	27	63	1	27	701	05/27/2013 -	188.36.84.99	1	31	1982	4	1	2	3	6	3	0	2	0	4
4	9	9	4	7	6	5	5	5	5	60	0	28	1,75	1	2,2	1	1	1,333333333	1,333333333	1,5	7	5	-2	-10	0	0	27,17063157	15	20	31	66	1	295	111	05/29/2013 -	80.99.92.233	1	20	1993	1	2	1	4	6	5	2	4	1	5
4	7	9	6	9	9	5	5	6	5	65	1	28	1,75	1	1,8	1,333333333	1	1,333333333	1,333333333	1	7	6	-1	-3	0	0	22,98539751	15	23	30	68	1	395	155	06/15/2013 -	188.36.169.11	1	35	1978	3	4	2	3	4	3	3	0	1	5
4	7	12	6	18	11	6	5	11	13	97	3	28	3,75	1,666666667	1,8	1,333333333	3	3	1,666666667	1	12	8	1	-5	0	0	22,09317005	5	18	22	45	3	413	183	06/25/2013 -	89.134.192.20	1	47	1966	4	4	1	6	6	3	5	0	4	6
4	9	13	9	22	14	13	10	14	17	134	9	31	3,25	3,666666667	1,8	4	4,25	4	3,666666667	2,25	10	5	-2	-7	4	1	23,14814815	9	11	12	32	3	648	2274	07/16/2013 -	89.132.225.23	1	33	1980	4	5	2	3	3	3	0	0	3	5
4	7	13	6	8	13	6	8	10	8	88	6	28	3,25	1	2	2	2	1,333333333	1	1,75	1	7	1	20	1	0	16,79684219	16	19	31	66	1	650	2279	07/16/2013 -	157.181.106.1	1	25	1988	4	4	3	4	4	4	0	0	0	1
4	9	7	6	8	8	6	5	9	6	70	2	28	2,25	1	1,8	1	1,75	1,333333333	1,666666667	2,75	7	6	-1	-4	0	0	25,86451247	15	21	28	64	1	654	2299	07/17/2013 -	212.96.36.62	1	26	1987	4	1	2	3	4	3	0	4	1	4
4	9	12	9	19	14	6	7	13	9	104	6	29	4	1,333333333	3,6	2,666666667	4,75	2,666666667	1,666666667	3	5	5	-1	-2	0	0	18,5528757	11	12	24	47	3	133	864	05/27/2013 -	86.101.96.35	2	35	1978	4	1	2	3	4	3	2	2	2	4
4	9	8	4	7	6	5	5	7	5	60	3	28	1	1	4,2	1	1	1	1	2	8	4	-2	-18	1	0	30,46875	18	12	35	65	3	138	870	05/27/2013 -	88.87.254.44	2	31	1982	3	1	1	4	2	0	0	2	2	4
4	10	13	12	24	13	5	5	14	9	111	6	30	2	1	3	2	1,75	2	1	1,75	5	6	-1	-5	1	0	23,73866213	5	9	17	31	1	146	883	05/27/2013 -	178.21.50.193	2	31	1982	4	1	2	4	2	2	4	0	0	5
4	7	10	8	24	13	9	5	7	7	97	4	31	1	1	4,6	1	1,25	1,333333333	1,333333333	1	3	4	-2	-5	2	1	22,30814991	12	10	24	46	4	149	886	05/27/2013 -	84.0.27.189	2	24	1989	4	4	3	4	0	0	0	0	1	0
4	9	17	9	12	10	7	5	8	5	91	2	29	1	1	3,8	1	2	1	1	1,5	4	5	0	0	0	0	19,25702882	14	13	28	55	1	273	108	05/28/2013 -	87.111.87.22	2	29	1984	4	1	2	4	5	5	2	1	0	4
4	11	11	8	16	12	10	16	12	11	118	4	30	1	1	3,2	1,333333333	1	1	1	1,25	4	4	1	-1	0	0	19,69266529	15	18	33	66	1	415	183	06/25/2013 -	80.98.232.48	2	21	1992	3	4	2	4	4	3	3	0	1	1
4	11	8	8	16	13	8	6	16	9	105	8	32	3,5	1	3,2	1,666666667	1,5	1	1	1	4	5	2	4	1	0	18,73278237	10	13	30	53	1	424	184	06/25/2013 -	86.101.33.60	2	41	1972	2	1	2	4	4	0	0	0	0	4
4	7	8	5	7	6	9	5	6	5	63	1	28	1	1	3,6	1,666666667	1,75	2,333333333	1	2	9	4	-2	-6	0	0	22,48132907	14	9	28	51	3	427	185	06/25/2013 -	89.135.97.26	2	25	1988	3	1	2	4	2	2	2	2	2	3
4	15	12	9	15	10	7	10	12	9	107	3	29	2,75	1	3,8	2,666666667	2,75	2,333333333	2	2,25	5	5	1	2	0	0	17,30103806	11	14	12	37	1	524	203	06/30/2013 -	188.6.196.160	2	20	1993	3	4	1	4	4	2	2	2	1	4
4	12	11	8	10	12	14	7	8	6	96	4	31	1,25	1	3,2	1,666666667	1	1,333333333	1	1	9	5	-4	-10	2	1	25,80645161	12	14	23	49	3	566	2138	07/15/2013 -	188.143.103.4	2	21	1992	3	4	4	4	4	3	4	3	4	4
4	19	12	15	23	15	10	15	12	10	140	5	28	2	1	4	3,666666667	2,25	1,333333333	1	2,25	3	6	-2	-5	2	1	21,3577956	13	13	22	48	4	570	2145	07/15/2013 -	188.6.18.75	2	19	1994	1	3	1	3	1	4	3	0	1	1
4	8	9	4	7	6	5	7	7	5	62	0	28	2,25	1	2,8	1	2,25	2,333333333	1	2,5	5	6	-2	-10	1	0	27,68877813	14	11	28	53	1	580	2163	07/15/2013 -	178.48.94.228	2	19	1994	1	3	1	3	4	3	0	3	0	5
4	8	8	4	13	9	9	5	11	6	80	5	28	2,25	1	4,2	3,333333333	2,25	2,333333333	2,333333333	2,75	4	3	-3	-20	1	0	32,87197232	15	13	26	54	1	588	2175	07/15/2013 -	46.107.51.176	2	38	1975	4	1	2	4	3	0	0	0	0	4
5	8	10	7	7	9	7	6	10	5	73	0	26	2,75	1,333333333	3,2	1,666666667	3,25	2,666666667	3	2	5	5	-2	-10	1	0	27,6816609	15	22	24	61	3	193	958	05/28/2013 -	46.139.209.22	1	46	1967	3	1	2	3	5	2	0	0	2	4
5	7	13	4	8	7	7	7	12	7	76	4	26	4	1,666666667	4,6	4,333333333	4,25	2	2	3,75	5	5	0	6	0	0	20,9572742	18	10	26	54	2	196	961	05/28/2013 -	195.56.180.18	1	26	1987	4	5	2	2	1	1	2	0	4	3
5	7	10	6	9	10	7	5	10	6	76	3	27	2,75	1,333333333	3,6	3,333333333	4	3,666666667	2,666666667	3,75	4	2	0	-3	1	0	24,45356841	13	17	32	62	4	221	100	05/28/2013 -	178.40.14.215	1	19	1994	3	1	1	2	1	0	0	0	1	2
5	7	10	9	17	12	9	8	15	7	98	3	24	3,75	1,333333333	3	2	1,75	2,333333333	1,666666667	2,5	6	5	2	3	0	0	19,25702882	11	14	26	51	1	252	104	05/28/2013 -	188.142.233.1	1	35	1978	4	1	2	3	4	2	0	2	1	5
5	9	10	6	11	10	7	8	7	6	78	2	26	3,25	2	2,6	2,666666667	2,75	3	2,333333333	2,5	5	5	2	6	1	0	20,56932966	9	8	16	33	1	291	110	05/29/2013 -	84.206.25.14	1	31	1982	3	1	2	4	2	2	4	0	1	4
5	8	7	5	12	10	10	8	11	5	80	2	27	2,5	2	4	2	5	3	4	2,25	4	4	-1	-11	1	0	23,99121286	5	16	30	51	2	352	122	06/05/2013 -	82.150.62.45	1	25	1988	3	4	2	3	0	0	0	0	5	0
5	8	14	7	14	12	13	6	14	8	105	4	27	4	1,666666667	4	2,333333333	2	2	2,666666667	4,75	6	4	0	2	1	0	25,71219869	10	10	21	41	3	456	190	06/26/2013 -	171.19.10.2	1	38	1975	4	1	2	2	2	1	0	0	3	3
5	8	7	4	6	6	5	5	6	5	57	2	26	1,75	2,666666667	4,2	3,333333333	5	3,333333333	3,666666667	3,75	6	5	-1	-6	1	0	26,57312925	17	20	29	66	3	535	2052	07/02/2013 -	84.3.93.104	1	57	1956	4	1	2	3	2	0	0	0	4	1
5	9	11	6	8	9	8	6	9	6	77	4	25	1,5	1	3	1	1	1,333333333	1	3	10	4	2	4	0	0	18,28571429	15	26	33	74	3	590	2177	07/15/2013 -	84.0.238.120	1	38	1975	4	5	2	3	2	1	1	1	2	6
5	7	8	4	6	7	6	5	8	5	61	0	25	2,25	1,333333333	2,8	1,333333333	2,5	1,333333333	1,333333333	1,25	9	4	-1	-6	0	0	23,1426693	12	21	32	65	1	607	2204	07/16/2013 -	152.66.252.20	1	29	1984	4	1	2	2	3	2	0	0	1	5
5	9	13	5	12	11	7	5	7	9	85	3	27	1,75	1	3,2	2,666666667	1	1,333333333	1	1,75	6	4	0	0	1	0	17,31341037	15	26	32	73	2	57	746	05/27/2013 -	188.36.38.112	2	22	1991	3	4	1	3	0	0	0	0	5	0
5	8	12	6	7	10	7	5	9	5	73	2	27	3,25	1	3,6	2	1	2	1	1,75	6	4	0	-2	0	0	20,43816558	17	20	35	72	1	63	753	05/27/2013 -	145.236.29.39	2	24	1989	3	4	3	4	4	2	0	4	0	6
5	7	12	8	10	11	9	5	8	7	86	4	24	4	2	2,8	3	2,5	2,666666667	2,333333333	2,25	9	5	-1	-1	0	0	19,37716263	9	13	20	42	1	168	922	05/28/2013 -	84.3.196.89	2	32	1981	4	1	2	1	3	0	4	0	1	4
5	17	17	14	16	22	15	12	15	17	149	7	25	2,75	1,333333333	3,8	3,333333333	3,25	1,666666667	2,666666667	2	2	3	1	5	1	0	17,30103806	9	11	13	33	2	217	994	05/28/2013 -	188.112.75.43	2	24	1989	4	4	1	3	1	0	0	0	2	1
5	7	12	6	13	11	7	5	10	5	81	6	26	3,25	1	4,2	3,333333333	5	4,333333333	2,666666667	2,25	4	5	1	3	0	0	18,59113034	14	15	25	54	1	231	101	05/28/2013 -	195.111.73.28	2	40	1973	4	1	2	4	4	2	0	0	0	4
5	7	8	6	11	8	6	5	7	8	70	1	25	4,25	1	4,4	2,666666667	3	4	2,333333333	2,75	3	3	0	2	0	0	19,48696145	10	15	30	55	1	267	107	05/28/2013 -	89.132.3.101	2	28	1985	3	1	3	4	2	2	2	0	0	3
5	12	10	9	16	11	7	10	9	6	97	3	25	1,75	1	3,8	1,333333333	2	2,666666667	2	2,25	5	4	-1	-7	0	0	26,44628099	7	8	19	34	1	346	120	06/03/2013 -	193.16.46.80	2	61	1952	4	1	1	3	3	2	0	2	0	5
5	7	8	7	7	9	8	5	5	5	68	2	27	2	1	2,8	1,333333333	2,5	2	1,666666667	2	5	5	-1	-2	0	0	20,82093992	14	14	24	52	3	430	185	06/25/2013 -	80.110.226.31	2	20	1993	3	4	1	3	4	3	3	2	3	3
5	12	16	11	22	16	9	13	12	14	132	6	26	1,5	1	2,6	1,333333333	2	2	1,666666667	2,25	8	3	0	0	0	0	18,59012493	5	9	21	35	3	467	191	06/26/2013 -	89.134.126.12	2	29	1984	4	4	2	4	2	2	0	0	3	3
5	13	9	6	9	9	8	5	10	5	79	0	26	2,5	1	3,4	2	1	2	1,333333333	1,5	10	4	-2	-6	0	0	26,76977989	15	25	31	71	3	489	195	06/26/2013 -	81.182.158.23	2	47	1966	3	1	4	4	2	0	0	0	2	4
5	9	11	8	7	10	5	6	8	8	78	1	25	2	1	2	1	1	1	1	1,25	8	5	0	-2	0	0	22,65625	8	8	18	34	3	513	200	06/29/2013 -	84.0.254.147	2	38	1975	2	1	2	4	3	2	0	1	2	3
5	8	10	12	14	10	7	6	10	9	90	2	26	2	1	1	1	2,25	1	1	2	10	6	-2	-5	0	0	23,87511478	13	21	32	66	3	556	2096	07/09/2013 -	92.249.244.14	2	31	1982	4	1	2	4	3	3	0	2	2	5
5	13	15	7	15	13	10	5	10	8	101	3	27	3	1	4	2	3	2,333333333	2	1,75	6	4	-2	-7	2	1	23,99945917	9	11	12	32	1	592	2180	07/15/2013 -	94.248.202.8	2	25	1988	4	4	1	4	4	3	2	2	1	4
5	8	7	6	7	8	6	5	5	5	62	0	26	4	1,333333333	4,2	3	3,25	3,333333333	2,333333333	4	2	6	-1	-4	0	0	22,14532872	13	19	23	55	2	671	2326	07/18/2013 -	193.91.88.66	2	45	1968	4	1	2	4	0	0	0	0	4	0
5	7	13	15	24	13	5	5	14	5	108	3	29	2	1	2	1	4,5	2	1,666666667	1	7	7	0	0	0	0	23,40750913	15	13	25	53	3	144	881	05/27/2013 -	176.63.54.78	1	42	1971	4	1	2	4	4	2	3	0	4	2
5	9	20	9	14	12	6	6	12	13	106	2	31	1	1	2,8	2	1	1,333333333	1,666666667	1	10	6	2	5	1	0	19,62323391	10	21	20	51	3	186	946	05/28/2013 -	193.225.225.6	1	26	1987	3	4	4	4	5	2	3	0	6	5
5	8	16	4	14	13	6	9	10	5	97	6	28	1	1	1,8	1	1	1	1	2	7	7	0	0	1	0	20,9572742	16	21	32	69	3	219	997	05/28/2013 -	194.176.244.6	1	31	1982	4	1	2	3	3	2	0	3	6	1
5	7	8	6	7	7	8	5	7	5	64	4	29	2	1,333333333	2,6	1,333333333	2,75	1,333333333	2	3	9	2	-2	-20	0	0	34,71802922	13	22	30	65	4	313	114	05/30/2013 -	78.92.222.130	1	46	1967	3	1	4	4	1	0	0	0	1	3
5	7	6	4	6	7	5	5	6	5	55	0	30	4,75	1	1	1,333333333	2,75	1,666666667	2,333333333	2	8	10	1	5	0	0	19,62323391	12	16	27	55	1	434	186	06/25/2013 -	80.99.219.81	1	28	1985	3	1	3	4	6	5	0	0	1	3
5	8	16	7	21	13	9	6	13	9	114	4	30	2,75	1,666666667	3,4	2,333333333	4	1,666666667	2,666666667	2,25	5	5	-3	-10	3	1	24,1671624	8	14	18	40	1	15	686	05/27/2013 -	188.36.134.22	2	28	1985	3	4	4	4	5	4	0	2	0	5
5	10	11	9	16	12	7	5	12	6	94	1	30	3	1	1,8	1	2,5	1,333333333	1	1,5	7	4	-2	-20	1	0	27,44059917	8	14	30	52	4	36	717	05/27/2013 -	89.132.196.33	2	32	1981	4	1	2	4	1	1	1	1	1	6
5	8	14	6	16	12	8	6	7	10	93	0	28	2,25	1,666666667	3	1,333333333	1	1,333333333	1,666666667	2,5	4	6	-1	-2	1	0	21,91358025	11	18	29	58	3	64	754	05/27/2013 -	94.21.49.66	2	29	1984	4	5	2	4	5	2	2	0	2	3
5	10	8	4	7	7	5	5	6	5	61	0	30	1	1	3,4	1	1	1	1	1	1	6	-2	-7	1	0	22,77318641	14	23	31	68	4	119	845	05/27/2013 -	92.249.133.11	2	24	1989	4	5	4	4	1	0	0	1	1	1
5	12	17	6	7	11	8	6	14	9	97	3	33	3,25	1	2,6	1,666666667	1	2,333333333	1	1,5	6	6	-1	-3	1	0	21,51385851	13	17	28	58	1	153	895	05/27/2013 -	188.6.74.185	2	25	1988	4	4	4	2	2	4	5	2	1	2
5	14	17	11	17	15	8	5	11	15	118	6	28	3	1,666666667	3,4	1,333333333	1,5	2,333333333	2,333333333	1,75	4	6	-3	-14	1	0	25,71166208	9	20	20	49	1	157	901	05/27/2013 -	176.63.218.13	2	25	1988	4	1	2	4	5	3	3	0	0	4
5	15	25	11	19	17	7	8	14	14	143	5	32	1	1	3,4	1	1,5	1,666666667	1,333333333	1,5	5	6	-1	-4	0	0	22,40817899	12	9	19	40	1	189	953	05/28/2013 -	213.134.0.55	2	28	1985	4	1	2	5	4	0	4	2	1	3
5	16	12	14	15	20	10	5	16	14	130	5	31	2,75	1	3,8	4,666666667	3,5	2	1	3,5	7	2	-1	1	2	1	18,73278237	12	17	14	43	2	208	983	05/28/2013 -	176.32.206.10	2	42	1971	3	5	2	3	1	0	0	0	4	2
5	7	12	7	13	12	8	8	12	9	92	5	28	1	1	3,8	1	1,25	1,333333333	1	1,25	5	4	-1	-5	0	0	20,2812331	9	16	25	50	3	222	100	05/28/2013 -	80.99.120.52	2	25	1988	4	4	2	4	2	0	0	0	3	1
5	14	11	9	12	13	9	7	9	8	101	4	33	3,5	1	5	1,666666667	3,5	1	2	1	4	5	1	4	0	0	18,0785124	15	12	27	54	2	262	106	05/28/2013 -	176.63.235.21	2	38	1975	4	1	2	3	0	0	0	0	4	1
5	8	15	8	9	9	6	6	8	8	82	2	28	1	1	4,6	5	3,25	4	1,666666667	3,75	3	5	-1	-2	2	1	20,07733492	13	14	27	54	1	274	108	05/28/2013 -	79.122.54.57	2	25	1988	4	1	2	4	2	0	0	0	0	3
5	10	7	4	7	8	6	5	5	6	65	2	33	1	1	2,4	1	3,5	1	1	1	8	9	0	0	0	0	17,37445287	11	11	29	51	3	325	116	05/30/2013 -	89.133.123.38	2	23	1990	3	4	3	4	6	3	3	2	2	3
5	9	8	6	6	7	5	5	7	6	64	2	30	1,5	1	3	1	1,25	1,666666667	1	2	12	5	-1	-4	0	0	20,06920415	15	18	30	63	3	329	116	05/30/2013 -	178.164.155.1	2	36	1977	4	1	2	4	3	3	0	0	3	6
5	7	10	11	12	12	16	5	12	6	98	3	28	1,25	1	3,8	1	2,75	1,333333333	1,333333333	2	4	4	-2	-15	1	0	29,38475666	9	15	26	50	1	334	118	05/31/2013 -	89.135.101.12	2	35	1978	4	1	3	3	3	0	0	0	0	4
5	13	7	4	6	9	5	11	5	5	72	0	34	4	1	5	2,666666667	1	1	1	1,25	3	5	1	2	0	0	18,68512111	18	20	29	67	1	391	154	06/15/2013 -	94.248.154.21	2	27	1986	4	1	2	3	4	3	2	2	0	3
5	8	12	6	15	9	9	5	12	8	90	5	32	1,75	2	3,6	3	2	1,666666667	1,666666667	1,75	7	4	-1	-10	1	0	28,28282828	6	11	25	42	2	401	156	06/17/2013 -	80.244.96.53	2	46	1967	4	1	2	3	1	0	0	0	3	1
5	13	12	16	21	18	6	8	17	10	125	7	30	1,25	1	2,4	1	1	1	1	1	3	4	-2	-6	2	1	23,91883029	11	16	20	47	1	431	185	06/25/2013 -	46.139.250.22	2	39	1974	4	1	2	2	3	0	2	0	0	1
5	7	6	4	9	6	5	7	6	5	59	0	32	1	1	4,4	4	2	1,333333333	2	1,5	3	4	-3	-5	0	0	24,1671624	15	24	36	75	1	474	193	06/26/2013 -	160.62.4.10	2	28	1985	4	1	2	4	3	2	0	3	0	3
5	7	14	8	6	14	9	5	17	5	89	2	35	1	1	4	2	1	1	1	2,5	12	11	0	-1	0	0	22,22222222	15	14	31	60	3	498	197	06/26/2013 -	80.98.81.245	2	36	1977	4	5	4	7	6	6	6	6	6	6
5	17	15	9	12	14	11	9	13	9	119	5	29	1	1	2,8	2,666666667	1	1	1	2,25	8	8	-1	-2	2	1	20,2812331	11	27	30	68	2	517	201	06/29/2013 -	84.225.92.108	2	35	1978	4	5	2	6	1	1	0	0	3	3
5	7	6	4	10	9	5	5	11	5	66	3	30	1	1	3,4	1	1	1	1	1,5	4	6	-4	-10	2	1	22,86236854	15	24	32	71	1	605	2200	07/16/2013 -	178.48.203.82	2	30	1983	4	4	1	4	3	3	0	0	1	1
5	9	9	5	9	10	8	7	8	9	78	1	31	2	1	3,2	2,666666667	2,25	2	1,666666667	2,25	3	4	-2	-12	1	0	24,8015873	12	16	28	56	1	687	2360	07/21/2013 -	89.223.183.13	2	33	1980	4	1	2	2	3	1	1	0	0	2
[truncated: 189 more columns]
